# Supplementary material for: Identification of pregnancies and their outcomes in healthcare claims data, 2008–2019: An algorithm
Source: PLoS One. 2023 Apr 24;18(4):e0284893. doi: 10.1371/journal.pone.0284893 (PMC10124843; doi:10.1371/journal.pone.0284893)
Supplement: S2 File — (XLSX) [file pone.0284893.s002.xlsx]

## Sheet: All codes
Code Type	Code Version	Code	Description	Code typically on which record?	Algorithm-assigned:		Code Used in Algorithm for…
					Pregnancy Outcome	Gestational age (weeks)	Pregnancy identification (maternal record)	Infant verification	Preterm/Post-term gestational age verification	Preterm/Post-term gestational age type	Verification of ectopic pregnancies	Fertility procedure (sensitivity analysis)
1-DX	ICD-9-CM	76621	Post-term infant	Infant codes	LB	42	Yes	Yes	Post term	direct
1-DX	ICD-10-CM	P0821	Post-term newborn	Infant codes	LB	42	Yes	Yes	Post term	direct
1-DX	ICD-10-CM	P0822	Prolonged gestation of newborn	Infant codes	LB	42	Yes	Yes	Post term	direct
1-DX	ICD-9-CM	76500	Extreme immaturity, unspecified [weight]	Infant codes	LB	28	Yes	Yes	Preterm	indirect
1-DX	ICD-9-CM	76501	Extreme immaturity, less than 500 grams	Infant codes	LB	22	Yes	Yes	Preterm	indirect
1-DX	ICD-9-CM	76502	Extreme immaturity, 500-749 grams	Infant codes	LB	25	Yes	Yes	Preterm	indirect
1-DX	ICD-9-CM	76503	Extreme immaturity, 750-999 grams	Infant codes	LB	27	Yes	Yes	Preterm	indirect
1-DX	ICD-9-CM	76504	Extreme immaturity, 1,000-1,249 grams	Infant codes	LB	29	Yes	Yes	Preterm	indirect
1-DX	ICD-9-CM	76505	Extreme immaturity, 1,250-1,499 grams	Infant codes	LB	30	Yes	Yes	Preterm	indirect
1-DX	ICD-9-CM	76506	Extreme immaturity, 1,500-1,749 grams	Infant codes	LB	31	Yes	Yes	Preterm	indirect
1-DX	ICD-9-CM	76507	Extreme immaturity, 1,750-1,999 grams	Infant codes	LB	32	Yes	Yes	Preterm	indirect
1-DX	ICD-9-CM	76508	Extreme immaturity, 2,000-2,499 grams	Infant codes	LB	34	Yes	Yes	Preterm	indirect
1-DX	ICD-9-CM	76509	Extreme immaturity, 2,500 grams and over	Infant codes	LB	35	Yes	Yes	Preterm	indirect
1-DX	ICD-9-CM	76510	Other preterm infants, unspecified [weight]	Infant codes	LB		Yes	Yes	Preterm	direct
1-DX	ICD-9-CM	76511	Other preterm infants, less than 500 grams	Infant codes	LB	22	Yes	Yes	Preterm	direct
1-DX	ICD-9-CM	76512	Other preterm infants, 500-749 grams	Infant codes	LB	25	Yes	Yes	Preterm	direct
1-DX	ICD-9-CM	76513	Other preterm infants, 750-999 grams	Infant codes	LB	27	Yes	Yes	Preterm	direct
1-DX	ICD-9-CM	76514	Other preterm infants, 1,000-1,249 grams	Infant codes	LB	29	Yes	Yes	Preterm	direct
1-DX	ICD-9-CM	76515	Other preterm infants, 1,250-1,499 grams	Infant codes	LB	30	Yes	Yes	Preterm	direct
1-DX	ICD-9-CM	76516	Other preterm infants, 1,500-1,749 grams	Infant codes	LB	31	Yes	Yes	Preterm	direct
1-DX	ICD-9-CM	76517	Other preterm infants, 1,750-1,999 grams	Infant codes	LB	32	Yes	Yes	Preterm	direct
1-DX	ICD-9-CM	76518	Other preterm infants, 2,000-2,499 grams	Infant codes	LB	34	Yes	Yes	Preterm	direct
1-DX	ICD-9-CM	76519	Other preterm infants, 2,500 grams and over	Infant codes	LB	35	Yes	Yes	Preterm	direct
1-DX	ICD-10-CM	P0700	Extremely low birth weight newborn, unspecified weight	Infant codes	LB		Yes	Yes	Preterm	indirect
1-DX	ICD-10-CM	P0701	Extremely low birth weight newborn, less than 500 grams	Infant codes	LB	22	Yes	Yes	Preterm	indirect
1-DX	ICD-10-CM	P0702	Extremely low birth weight newborn, 500-749 grams	Infant codes	LB	25	Yes	Yes	Preterm	indirect
1-DX	ICD-10-CM	P0703	Extremely low birth weight newborn, 750-999 grams	Infant codes	LB	27	Yes	Yes	Preterm	indirect
1-DX	ICD-10-CM	P0710	Other low birth weight newborn, unspecified weight	Infant codes	LB		Yes	Yes	Preterm	indirect
1-DX	ICD-10-CM	P0714	Other low birth weight newborn, 1000-1249 grams	Infant codes	LB	29	Yes	Yes	Preterm	indirect
1-DX	ICD-10-CM	P0715	Other low birth weight newborn, 1250-1499 grams	Infant codes	LB	30	Yes	Yes	Preterm	indirect
1-DX	ICD-10-CM	P0716	Other low birth weight newborn, 1500-1749 grams	Infant codes	LB	31	Yes	Yes	Preterm	indirect
1-DX	ICD-10-CM	P0717	Other low birth weight newborn, 1750-1999 grams	Infant codes	LB	32	Yes	Yes	Preterm	indirect
1-DX	ICD-10-CM	P0718	Other low birth weight newborn, 2000-2499 grams	Infant codes	LB	34	Yes	Yes	Preterm	indirect
1-DX	ICD-10-CM	P0721	Extreme immaturity of newborn, gestational age less than 23 completed weeks	Infant codes	LB	22	Yes	Yes	Preterm	direct
1-DX	ICD-10-CM	P0722	Extreme immaturity of newborn, gestational age 23 completed weeks	Infant codes	LB	23	Yes	Yes	Preterm	direct
1-DX	ICD-10-CM	P0723	Extreme immaturity of newborn, gestational age 24 completed weeks	Infant codes	LB	24	Yes	Yes	Preterm	direct
1-DX	ICD-10-CM	P0724	Extreme immaturity of newborn, gestational age 25 completed weeks	Infant codes	LB	25	Yes	Yes	Preterm	direct
1-DX	ICD-10-CM	P0725	Extreme immaturity of newborn, gestational age 26 completed weeks	Infant codes	LB	26	Yes	Yes	Preterm	direct
1-DX	ICD-10-CM	P0726	Extreme immaturity of newborn, gestational age 27 completed weeks	Infant codes	LB	27	Yes	Yes	Preterm	direct
1-DX	ICD-10-CM	P0730	Preterm newborn, unspecified weeks of gestation	Infant codes	LB	35	Yes	Yes	Preterm	direct
1-DX	ICD-10-CM	P0731	Preterm newborn, gestational age 28 completed weeks	Infant codes	LB	28	Yes	Yes	Preterm	direct
1-DX	ICD-10-CM	P0732	Preterm newborn, gestational age 29 completed weeks	Infant codes	LB	29	Yes	Yes	Preterm	direct
1-DX	ICD-10-CM	P0733	Preterm newborn, gestational age 30 completed weeks	Infant codes	LB	30	Yes	Yes	Preterm	direct
1-DX	ICD-10-CM	P0734	Preterm newborn, gestational age 31 completed weeks	Infant codes	LB	31	Yes	Yes	Preterm	direct
1-DX	ICD-10-CM	P0735	Preterm newborn, gestational age 32 completed weeks	Infant codes	LB	32	Yes	Yes	Preterm	direct
1-DX	ICD-10-CM	P0736	Preterm newborn, gestational age 33 completed weeks	Infant codes	LB	33	Yes	Yes	Preterm	direct
1-DX	ICD-10-CM	P0737	Preterm newborn, gestational age 34 completed weeks	Infant codes	LB	34	Yes	Yes	Preterm	direct
1-DX	ICD-10-CM	P0738	Preterm newborn, gestational age 35 completed weeks	Infant codes	LB	35	Yes	Yes	Preterm	direct
1-DX	ICD-10-CM	P0739	Preterm newborn, gestational age 36 completed weeks	Infant codes	LB	36	Yes	Yes	Preterm	direct
1-DX	ICD-10-CM	P014	Newborn affected by ectopic pregnancy	Infant codes	LB		Yes	Yes
1-DX	ICD-10-CM	V3000	Single liveborn, born in hospital, delivered without mention of cesarean section	Infant codes	LB	39	Yes	Yes
1-DX	ICD-10-CM	V3001	Single liveborn, born in hospital, delivered by cesarean section	Infant codes	LB	39	Yes	Yes
1-DX	ICD-10-CM	V301	Single liveborn, born before admission to hospital	Infant codes	LB	39	Yes	Yes
1-DX	ICD-10-CM	V302	Single liveborn, born outside hospital and not hospitalized	Infant codes	LB	39	Yes	Yes
1-DX	ICD-10-CM	V3100	Twin birth, mate liveborn, born in hospital, delivered without mention of cesarean section	Infant codes	LB	36	Yes	Yes
1-DX	ICD-10-CM	V3101	Twin birth, mate liveborn, born in hospital, delivered by cesarean section	Infant codes	LB	36	Yes	Yes
1-DX	ICD-10-CM	V311	Twin birth, mate liveborn, born before admission to hospital	Infant codes	LB	36	Yes	Yes
1-DX	ICD-10-CM	V312	Twin birth, mate liveborn, born outside hospital and not hospitalized	Infant codes	LB	36	Yes	Yes
1-DX	ICD-10-CM	V3200	Twin birth, mate stillborn, born in hospital, delivered without mention of cesarean section	Infant codes	LB+SB	30	Yes	Yes
1-DX	ICD-10-CM	V3201	Twin birth, mate stillborn, born in hospital, delivered by cesarean section	Infant codes	LB+SB	30	Yes	Yes
1-DX	ICD-10-CM	V321	Twin birth, mate stillborn, born before admission to hospital	Infant codes	LB+SB	30	Yes	Yes
1-DX	ICD-10-CM	V322	Twin birth, mate stillborn, born outside hospital and not hospitalized	Infant codes	LB+SB	30	Yes	Yes
1-DX	ICD-10-CM	V3300	Twin birth, unspecified whether mate liveborn or stillborn, born in hospital, delivered without mention of cesarean section	Infant codes	LB	36	Yes	Yes
1-DX	ICD-10-CM	V3301	Twin birth, unspecified whether mate liveborn or stillborn, born in hospital, delivered by cesarean section	Infant codes	LB	36	Yes	Yes
1-DX	ICD-10-CM	V331	Twin birth, unspecified whether mate liveborn or stillborn, born before admission to hospital	Infant codes	LB	36	Yes	Yes
1-DX	ICD-10-CM	V332	Twin birth, unspecified whether mate liveborn or stillborn, born outside hospital and not hospitalized	Infant codes	LB	36	Yes	Yes
1-DX	ICD-10-CM	V3400	Other multiple birth (three or more), mates all liveborn, born in hospital, delivered without mention of cesarean section	Infant codes	LB	33	Yes	Yes
1-DX	ICD-10-CM	V3401	Other multiple birth (three or more), mates all liveborn, born in hospital, delivered by cesarean section	Infant codes	LB	33	Yes	Yes
1-DX	ICD-10-CM	V341	Other multiple birth (three or more), mates all liveborn, born before admission to hospital	Infant codes	LB	33	Yes	Yes
1-DX	ICD-10-CM	V342	Other multiple birth (three or more), mates all liveborn, born outside hospital and not hospitalized	Infant codes	LB	33	Yes	Yes
1-DX	ICD-10-CM	V3500	Other multiple birth (three or more), mates all still born, born in hospital, delivered without mention of cesarean section	Infant codes	LB+SB	30	Yes	Yes
1-DX	ICD-10-CM	V3501	Other multiple birth (three or more), mates all still born, born in hospital, delivered by cesarean section	Infant codes	LB+SB	30	Yes	Yes
1-DX	ICD-10-CM	V351	Other multiple birth (three or more), mates all stillborn, born before admission to hospital	Infant codes	LB+SB	30	Yes	Yes
1-DX	ICD-10-CM	V352	Other multiple birth (three or more), mates all stillborn, born outside of hospital and not hospitalized	Infant codes	LB+SB	30	Yes	Yes
1-DX	ICD-10-CM	V3600	Other multiple birth (three or more), mates liveborn and stillborn, born in hospital, delivered without mention of cesarean section	Infant codes	LB+SB	30	Yes	Yes
1-DX	ICD-10-CM	V3601	Other multiple birth (three or more), mates liveborn and stillborn, born in hospital, delivered without mention of cesarean section	Infant codes	LB+SB	30	Yes	Yes
1-DX	ICD-10-CM	V361	Other multiple birth (three or more), mates liveborn and stillborn, born before admission to hospital	Infant codes	LB+SB	30	Yes	Yes
1-DX	ICD-10-CM	V362	Other multiple birth (three or more), mates liveborn and stillborn, born outside hospital and not hospitalized	Infant codes	LB	33	Yes	Yes
1-DX	ICD-10-CM	V3700	Other multiple birth (three or more), unspecified whether mates liveborn or stillborn, born in hospital, delivered without mention of cesarean section	Infant codes	LB	33	Yes	Yes
1-DX	ICD-10-CM	V3701	Other multiple birth (three or more), unspecified whether mates liveborn or stillborn, born in hospital, delivered by cesarean section	Infant codes	LB	33	Yes	Yes
1-DX	ICD-10-CM	V371	Other multiple birth (three or more), unspecified whether mates liveborn or stillborn, born before admission to hospital	Infant codes	LB	33	Yes	Yes
1-DX	ICD-10-CM	V372	Other multiple birth (three or more), unspecified whether mates liveborn or stillborn, born outside of hospital	Infant codes	LB	33	Yes	Yes
1-DX	ICD-10-CM	V3900	Liveborn, unspecified whether single, twin or multiple, born in hospital, delivered without mention of cesarean section	Infant codes	LB	39	Yes	Yes
1-DX	ICD-10-CM	V3901	Liveborn, unspecified whether single, twin or multiple, born in hospital, delivered by cesarean section	Infant codes	LB	39	Yes	Yes
1-DX	ICD-10-CM	V391	Liveborn, unspecified whether single, twin or multiple, born before admission to hospital	Infant codes	LB	39	Yes	Yes
1-DX	ICD-10-CM	V392	Liveborn, unspecified whether single, twin or multiple, born outside hospital and not hospitalized	Infant codes	LB	39	Yes	Yes
1-DX	ICD-10-CM	Z370	Single live birth	Mothers code	LB	39	Yes	Yes
1-DX	ICD-10-CM	Z371	Single stillbirth	Mothers code	SB	30	Yes	Yes
1-DX	ICD-10-CM	Z372	Twins, both liveborn	Mothers code	LB	36	Yes	Yes
1-DX	ICD-10-CM	Z373	Twins, one liveborn and one stillborn	Mothers code	LB+SB	30	Yes	Yes
1-DX	ICD-10-CM	Z374	Twins, both stillborn	Mothers code	SB	30	Yes	Yes
1-DX	ICD-10-CM	Z375	Other multiple births, all liveborn	Mothers code	LB	33	Yes	Yes
1-DX	ICD-10-CM	Z3750	Multiple births, unspecified, all liveborn	Mothers code	LB	33	Yes	Yes
1-DX	ICD-10-CM	Z3751	Triplets, all liveborn	Mothers code	LB	33	Yes	Yes
1-DX	ICD-10-CM	Z3752	Quadruplets, all liveborn	Mothers code	LB	33	Yes	Yes
1-DX	ICD-10-CM	Z3753	Quintuplets, all liveborn	Mothers code	LB	33	Yes	Yes
1-DX	ICD-10-CM	Z3754	Sextuplets, all liveborn	Mothers code	LB	33	Yes	Yes
1-DX	ICD-10-CM	Z3759	Other multiple births, all liveborn	Mothers code	LB	33	Yes	Yes
1-DX	ICD-10-CM	Z376	Other multiple births, some liveborn	Mothers code	LB+SB	30	Yes	Yes
1-DX	ICD-10-CM	Z3760	Multiple births, unspecified, some liveborn	Mothers code	LB+SB	30	Yes	Yes
1-DX	ICD-10-CM	Z3761	Triplets, some liveborn	Mothers code	LB+SB	30	Yes	Yes
1-DX	ICD-10-CM	Z3762	Quadruplets, some liveborn	Mothers code	LB+SB	30	Yes	Yes
1-DX	ICD-10-CM	Z3763	Quintuplets, some liveborn	Mothers code	LB+SB	30	Yes	Yes
1-DX	ICD-10-CM	Z3764	Sextuplets, some liveborn	Mothers code	LB+SB	30	Yes	Yes
1-DX	ICD-10-CM	Z3769	Other multiple births, some liveborn	Mothers code	LB+SB	30	Yes	Yes
1-DX	ICD-10-CM	Z377	Other multiple births, all stillborn	Mothers code	SB	30	Yes	Yes
1-DX	ICD-10-CM	Z380	Single liveborn, born in hospital, delivered without mention of cesarean section	Infant codes	LB	39	Yes	Yes
1-DX	ICD-10-CM	Z3800	Single liveborn infant, delivered vaginally	Infant codes	LB	39	Yes	Yes
1-DX	ICD-10-CM	Z3801	Single liveborn infant, delivered by cesarean	Infant codes	LB	39	Yes	Yes
1-DX	ICD-10-CM	Z381	Single liveborn infant, born outside hospital	Infant codes	LB	39	Yes	Yes
1-DX	ICD-10-CM	Z382	Single liveborn infant, unspecified as to place of birth	Infant codes	LB	39	Yes	Yes
1-DX	ICD-10-CM	Z383	Twin birth, mate liveborn, born in hospital, delivered without mention of cesarean section	Infant codes	LB	36	Yes	Yes
1-DX	ICD-10-CM	Z3830	Twin liveborn infant, delivered vaginally	Infant codes	LB	36	Yes	Yes
1-DX	ICD-10-CM	Z3831	Twin liveborn infant, delivered by cesarean	Infant codes	LB	36	Yes	Yes
1-DX	ICD-10-CM	Z384	Twin liveborn infant, born outside hospital	Infant codes	LB	36	Yes	Yes
1-DX	ICD-10-CM	Z385	Twin liveborn infant, unspecified as to place of birth	Infant codes	LB	36	Yes	Yes
1-DX	ICD-10-CM	Z3861	Triplet liveborn infant, delivered vaginally	Infant codes	LB	33	Yes	Yes
1-DX	ICD-10-CM	Z3862	Triplet liveborn infant, delivered by cesarean	Infant codes	LB	33	Yes	Yes
1-DX	ICD-10-CM	Z3863	Quadruplet liveborn infant, delivered vaginally	Infant codes	LB	33	Yes	Yes
1-DX	ICD-10-CM	Z3864	Quadruplet liveborn infant, delivered by cesarean	Infant codes	LB	33	Yes	Yes
1-DX	ICD-10-CM	Z3865	Quintuplet liveborn infant, delivered vaginally	Infant codes	LB	33	Yes	Yes
1-DX	ICD-10-CM	Z3866	Quintuplet liveborn infant, delivered by cesarean	Infant codes	LB	33	Yes	Yes
1-DX	ICD-10-CM	Z3868	Other multiple liveborn infant, delivered vaginally	Infant codes	LB	33	Yes	Yes
1-DX	ICD-10-CM	Z3869	Other multiple liveborn infant, delivered by cesarean	Infant codes	LB	33	Yes	Yes
1-DX	ICD-10-CM	Z387	Other multiple liveborn infant, born outside hospital	Infant codes	LB	33	Yes	Yes
1-DX	ICD-10-CM	Z388	Other multiple liveborn infant, unspecified as to place of birth	Infant codes	LB	33	Yes	Yes
1-DX	ICD-9-CM	64521	Prolonged pregnancy, delivered, with or without mention of antepartum condition	Mothers code	LB	42	Yes		Post term	direct
1-DX	ICD-9-CM	64523	Prolonged pregnancy, antepartum condition or complication	Mothers code	GA	42	Yes		Post term	direct
1-DX	ICD-10-CM	O481	Prolonged pregnancy	Mothers code	LB	42	Yes		Post term	direct
2-PROC	ICD-10-PCS	0Q820ZZ	Division of Right Pelvic Bone, Open Approach	Mothers code	LB	39	Yes
2-PROC	ICD-10-PCS	0Q823ZZ	Division of Right Pelvic Bone, Percutaneous Approach	Mothers code	LB	39	Yes
2-PROC	ICD-10-PCS	0Q824ZZ	Division of Right Pelvic Bone, Percutaneous Endoscopic Approach	Mothers code	LB	39	Yes
2-PROC	ICD-10-PCS	0Q830ZZ	Division of Left Pelvic Bone, Open Approach	Mothers code	LB	39	Yes
2-PROC	ICD-10-PCS	0Q833ZZ	Division of Left Pelvic Bone, Percutaneous Approach	Mothers code	LB	39	Yes
2-PROC	ICD-10-PCS	0Q834ZZ	Division of Left Pelvic Bone, Percutaneous Endoscopic Approach	Mothers code	LB	39	Yes
2-PROC	ICD-10-PCS	0U7C7ZZ	Dilation of Cervix, Via Natural or Artificial Opening	Mothers code	LB	39	Yes
2-PROC	ICD-10-PCS	0UB50ZZ	Excision of Right Fallopian Tube, Open Approach	Mothers code	ECT	8	Yes
2-PROC	ICD-10-PCS	0UB53ZZ	Excision of Right Fallopian Tube, Percutaneous Approach	Mothers code	ECT	8	Yes
2-PROC	ICD-10-PCS	0UB54ZZ	Excision of Right Fallopian Tube, Percutaneous Endoscopic Approach	Mothers code	ECT	8	Yes
2-PROC	ICD-10-PCS	0UB57ZZ	Excision of Right Fallopian Tube, Via Natural or Artificial Opening	Mothers code	ECT	8	Yes
2-PROC	ICD-10-PCS	0UB58ZZ	Excision of Right Fallopian Tube, Via Natural or Artificial Opening Endoscopic	Mothers code	ECT	8	Yes
2-PROC	ICD-10-PCS	0UB60ZZ	Excision of Left Fallopian Tube, Open Approach	Mothers code	ECT	8	Yes
2-PROC	ICD-10-PCS	0UB63ZZ	Excision of Left Fallopian Tube, Percutaneous Approach	Mothers code	ECT	8	Yes
2-PROC	ICD-10-PCS	0UB64ZZ	Excision of Left Fallopian Tube, Percutaneous Endoscopic Approach	Mothers code	ECT	8	Yes
2-PROC	ICD-10-PCS	0UB67ZZ	Excision of Left Fallopian Tube, Via Natural or Artificial Opening	Mothers code	ECT	8	Yes
2-PROC	ICD-10-PCS	0UB68ZZ	Excision of Left Fallopian Tube, Via Natural or Artificial Opening Endoscopic	Mothers code	ECT	8	Yes
2-PROC	ICD-10-PCS	0UT50ZZ	Resection of Right Fallopian Tube, Open Approach	Mothers code	ECT	8	Yes
2-PROC	ICD-10-PCS	0UT54ZZ	Resection of Right Fallopian Tube, Percutaneous Endoscopic Approach	Mothers code	ECT	8	Yes
2-PROC	ICD-10-PCS	0UT60ZZ	Resection of Left Fallopian Tube, Open Approach	Mothers code	ECT	8	Yes
2-PROC	ICD-10-PCS	0UT64ZZ	Resection of Left Fallopian Tube, Percutaneous Endoscopic Approach	Mothers code	ECT	8	Yes
2-PROC	ICD-10-PCS	0W8NXZZ	Division of Female Perineum, External Approach	Mothers code	LB	39	Yes
2-PROC	ICD-10-PCS	10900ZC	Drainage of Amniotic Fluid, Therapeutic from Products of Conception, Open Approach	Mothers code	LB	39	Yes
2-PROC	ICD-10-PCS	10903ZC	Drainage of Amniotic Fluid, Therapeutic from Products of Conception, Percutaneous Approach	Mothers code	LB	34	Yes
2-PROC	ICD-10-PCS	10904ZC	Drainage of Amniotic Fluid, Therapeutic from Products of Conception, Percutaneous Endoscopic Approach	Mothers code	LB	34	Yes
2-PROC	ICD-10-PCS	10907ZC	Drainage of Amniotic Fluid, Therapeutic from Products of Conception, Via Natural or Artificial Opening	Mothers code	LB	39	Yes
2-PROC	ICD-10-PCS	10908ZC	Drainage of Amniotic Fluid, Therapeutic from Products of Conception, Via Natural or Artificial Opening End	Mothers code	LB	39	Yes
2-PROC	ICD-10-PCS	10A00ZZ	Abortion of Products of Conception, Open Approach	Mothers code	IAB		Yes
2-PROC	ICD-10-PCS	10A03ZZ	Abortion of Products of Conception, Percutaneous Approach	Mothers code	IAB	10	Yes
2-PROC	ICD-10-PCS	10A04ZZ	Abortion of Products of Conception, Percutaneous Endoscopic Approach	Mothers code	IAB	10	Yes
2-PROC	ICD-10-PCS	10A07Z6	Abortion of Products of Conception, Vacuum, Via Natural or Artificial Opening	Mothers code	IAB	10	Yes
2-PROC	ICD-10-PCS	10A07ZW	Abortion of Products of Conception, Laminaria, Via Natural or Artificial Opening	Mothers code	IAB	20	Yes
2-PROC	ICD-10-PCS	10A07ZX	Abortion of Products of Conception, Abortifacient, Via Natural or Artificial Opening	Mothers code	IAB	10	Yes
2-PROC	ICD-10-PCS	10A07ZZ	Abortion of Products of Conception, Via Natural or Artificial Opening	Mothers code	IAB	10	Yes
2-PROC	ICD-10-PCS	10A08ZZ	Abortion of Products of Conception, Via Natural or Artificial Opening Endoscopic	Mothers code	IAB	10	Yes
2-PROC	ICD-10-PCS	10D00Z0	Extraction of Products of Conception, Classical, Open Approach	Mothers code	LB	39	Yes
2-PROC	ICD-10-PCS	10D00Z1	Extraction of Products of Conception, Low Cervical, Open Approach	Mothers code	LB	39	Yes
2-PROC	ICD-10-PCS	10D00Z2	Extraction of Products of Conception, Extraperitoneal, Open Approach	Mothers code	LB	39	Yes
2-PROC	ICD-10-PCS	10D07Z3	Extraction of Products of Conception, Low Forceps, Via Natural or Artificial Opening	Mothers code	LB	39	Yes
2-PROC	ICD-10-PCS	10D07Z4	Extraction of Products of Conception, Mid Forceps, Via Natural or Artificial Opening	Mothers code	LB	39	Yes
2-PROC	ICD-10-PCS	10D07Z5	Extraction of Products of Conception, High Forceps, Via Natural or Artificial Opening	Mothers code	LB	39	Yes
2-PROC	ICD-10-PCS	10D07Z6	Extraction of Products of Conception, Vacuum, Via Natural or Artificial Opening	Mothers code	LB	39	Yes
2-PROC	ICD-10-PCS	10D07Z7	Extraction of Products of Conception, Internal Version, Via Natural or Artificial Opening	Mothers code	LB	39	Yes
2-PROC	ICD-10-PCS	10D07Z8	Extraction of Products of Conception, Other, Via Natural or Artificial Opening	Mothers code	LB	39	Yes
2-PROC	ICD-10-PCS	10D17ZZ	Extraction of Products of Conception, Retained, Via Natural or Artificial Opening	Mothers code	SAB		Yes
2-PROC	ICD-10-PCS	10D18ZZ	Extraction of Products of Conception, Retained, Via Natural or Artificial Opening Endoscopic	Mothers code	SAB		Yes
2-PROC	ICD-10-PCS	10D27ZZ	Extraction of Products of Conception, Ectopic, Via Natural or Artificial Opening	Mothers code	ECT	8	Yes				Yes
2-PROC	ICD-10-PCS	10D28ZZ	Extraction of Products of Conception, Ectopic, Via Natural or Artificial Opening Endoscopic	Mothers code	ECT	8	Yes				Yes
2-PROC	ICD-10-PCS	10E0XZZ	Delivery of Products of Conception, External Approach	Mothers code	LB	39	Yes
2-PROC	ICD-10-PCS	10J07ZZ	Inspection of Products of Conception, Via Natural or Artificial Opening	Mothers code	LB	39	Yes
2-PROC	ICD-10-PCS	10S07ZZ	Reposition Products of Conception, Via Natural or Artificial Opening	Mothers code	LB	39	Yes
2-PROC	ICD-10-PCS	10S0XZZ	Reposition Products of Conception, External Approach	Mothers code	LB	37	Yes
2-PROC	ICD-10-PCS	10T20ZZ	Resection of Products of Conception, Ectopic, Open Approach	Mothers code	ECT	8	Yes				Yes
2-PROC	ICD-10-PCS	10T23ZZ	Resection of Products of Conception, Ectopic, Percutaneous Approach	Mothers code	ECT	8	Yes				Yes
2-PROC	ICD-10-PCS	10T24ZZ	Resection of Products of Conception, Ectopic, Percutaneous Endoscopic Approach	Mothers code	ECT	8	Yes				Yes
2-PROC	ICD-10-PCS	10T27ZZ	Resection of Products of Conception, Ectopic, Via Natural or Artificial Opening	Mothers code	ECT	8	Yes				Yes
2-PROC	ICD-10-PCS	10T28ZZ	Resection of Products of Conception, Ectopic, Via Natural or Artificial Opening Endoscopic	Mothers code	ECT	8	Yes				Yes
2-PROC	CPT	1965	ANESTHESIA FOR INCOMPLETE OR MISSED ABORTION PROCEDURES	Mothers code	SAB	12	Yes
2-PROC	CPT	1966	ANESTHESIA FOR INDUCED ABORTION PROCEDURES	Mothers code	IAB	10	Yes
2-PROC	ICD-10-PCS	3E030VJ	Introduction of Other Hormone into Peripheral Vein, Open Approach	Mothers code	LB	39	Yes
2-PROC	ICD-10-PCS	3E033VJ	Introduction of Other Hormone into Peripheral Vein, Percutaneous Approach	Mothers code	LB	39	Yes
2-PROC	ICD-10-PCS	3E040VJ	Introduction of Other Hormone into Central Vein, Open Approach	Mothers code	LB	39	Yes
2-PROC	ICD-10-PCS	3E043VJ	Introduction of Other Hormone into Central Vein, Percutaneous Approach	Mothers code	LB	39	Yes
2-PROC	ICD-10-PCS	3E0DXGC	Introduction of Other Therapeutic Substance into Mouth and Pharynx, External Approach	Mothers code	LB	39	Yes
2-PROC	CPT	59100	HYSTEROTOMY, ABDOMINAL (EG, FOR HYDATIDIFORM MOLE, ABORTION)	Mothers code	ECT		Yes
2-PROC	CPT	59120	SURGICAL TREATMENT OF ECTOPIC PREGNANCY; TUBAL OR OVARIAN, REQUIRING SALPINGECTOMY AND/OR OOPHORECTOMY, AB	Mothers code	ECT	8	Yes				Yes
2-PROC	CPT	59121	SURGICAL TREATMENT OF ECTOPIC PREGNANCY; TUBAL OR OVARIAN, WITHOUT SALPINGECTOMY AND/OR OOPHORECTOMY	Mothers code	ECT	8	Yes				Yes
2-PROC	CPT	59130	SURGICAL TREATMENT OF ECTOPIC PREGNANCY; ABDOMINAL PREGNANCY	Mothers code	ECT	8	Yes				Yes
2-PROC	CPT	59135	SURGICAL TREATMENT OF ECTOPIC PREGNANCY; INTERSTITIAL, UTERINE PREGNANCY REQUIRING TOTAL HYSTERECTOMY	Mothers code	ECT	8	Yes				Yes
2-PROC	CPT	59136	SURGICAL TREATMENT OF ECTOPIC PREGNANCY; INTERSTITIAL, UTERINE PREGNANCY WITH PARTIAL RESECTION OF UTERUS	Mothers code	ECT	8	Yes				Yes
2-PROC	CPT	59140	SURGICAL TREATMENT OF ECTOPIC PREGNANCY; CERVICAL, WITH EVACUATION	Mothers code	ECT	8	Yes				Yes
2-PROC	CPT	59150	LAPAROSCOPIC TREATMENT OF ECTOPIC PREGNANCY; WITHOUT SALPINGECTOMY AND/OR OOPHORECTOMY	Mothers code	ECT	8	Yes				Yes
2-PROC	CPT	59409	VAGINAL DELIVERY ONLY (WITH OR WITHOUT EPISIOTOMY AND/OR FORCEPS);	Mothers code	LB	39	Yes
2-PROC	CPT	59410	VAGINAL DELIVERY ONLY (WITH OR WITHOUT EPISIOTOMY AND/OR FORCEPS); INCLUDING POSTPARTUM CARE	Mothers code	LB	39	Yes
2-PROC	CPT	59412	EXTERNAL CEPHALIC VERSION, WITH OR WITHOUT TOCOLYSIS	Mothers code	LB	36	Yes
2-PROC	CPT	59414	DELIVERY OF PLACENTA (SEPARATE PROCEDURE)	Mothers code	LB	39	Yes
2-PROC	CPT	59514	CESAREAN DELIVERY ONLY;	Mothers code	LB	39	Yes
2-PROC	CPT	59515	CESAREAN DELIVERY ONLY; INCLUDING POSTPARTUM CARE	Mothers code	LB	39	Yes
2-PROC	CPT	59525	SUBTOTAL OR TOTAL HYSTERECTOMY AFTER CESAREAN DELIVERY (LIST SEPARATELY IN ADDITION TO CODE FOR PRIMARY PR	Mothers code	LB	39	Yes
2-PROC	CPT	59612	VAGINAL DELIVERY ONLY, AFTER PREVIOUS CESAREAN DELIVERY (WITH OR WITHOUT EPISIOTOMY AND/OR FORCEPS);	Mothers code	LB	39	Yes
2-PROC	CPT	59614	VAGINAL DELIVERY ONLY, AFTER PREVIOUS CESAREAN DELIVERY (WITH OR WITHOUT EPISIOTOMY AND/OR FORCEPS); INCLU	Mothers code	LB	39	Yes
2-PROC	CPT	59620	CESAREAN DELIVERY ONLY, FOLLOWING ATTEMPTED VAGINAL DELIVERY AFTER PREVIOUS CESAREAN DELIVERY;	Mothers code	LB	39	Yes
2-PROC	CPT	59622	CESAREAN DELIVERY ONLY, FOLLOWING ATTEMPTED VAGINAL DELIVERY AFTER PREVIOUS CESAREAN DELIVERY; INCLUDING P	Mothers code	LB	39	Yes
2-PROC	CPT	59812	TREATMENT OF INCOMPLETE ABORTION, ANY TRIMESTER, COMPLETED SURGICALLY	Mothers code	SAB		Yes
2-PROC	CPT	59820	TREATMENT OF MISSED ABORTION, COMPLETED SURGICALLY; FIRST TRIMESTER	Mothers code	SAB	12	Yes
2-PROC	CPT	59821	TREATMENT OF MISSED ABORTION, COMPLETED SURGICALLY; SECOND TRIMESTER	Mothers code	SAB	21	Yes
2-PROC	CPT	59830	TREATMENT OF SEPTIC ABORTION, COMPLETED SURGICALLY	Mothers code	SAB		Yes
2-PROC	CPT	59840	INDUCED ABORTION, BY DILATION AND CURETTAGE	Mothers code	IAB	10	Yes
2-PROC	CPT	59841	INDUCED ABORTION, BY DILATION AND EVACUATION	Mothers code	IAB		Yes
2-PROC	CPT	59850	INDUCED ABORTION, BY 1 OR MORE INTRA-AMNIOTIC INJECTIONS (AMNIOCENTESIS-INJECTIONS), INCLUDING HOSPITAL AD	Mothers code	IAB		Yes
2-PROC	CPT	59851	INDUCED ABORTION, BY 1 OR MORE INTRA-AMNIOTIC INJECTIONS (AMNIOCENTESIS-INJECTIONS), INCLUDING HOSPITAL AD	Mothers code	IAB		Yes
2-PROC	CPT	59852	INDUCED ABORTION, BY 1 OR MORE INTRA-AMNIOTIC INJECTIONS (AMNIOCENTESIS-INJECTIONS), INCLUDING HOSPITAL AD	Mothers code	IAB		Yes
2-PROC	CPT	59855	INDUCED ABORTION, BY 1 OR MORE VAGINAL SUPPOSITORIES (EG, PROSTAGLANDIN) WITH OR WITHOUT CERVICAL DILATION	Mothers code	IAB		Yes
2-PROC	CPT	59856	INDUCED ABORTION	Mothers code	IAB	10	Yes
2-PROC	CPT	59857	INDUCED ABORTION	Mothers code	IAB	10	Yes
1-DX	ICD-9-CM	630	Hydatidiform mole	Mothers code	ABN	12	Yes
1-DX	ICD-9-CM	632	Missed abortion	Mothers code	SAB	12	Yes
1-DX	ICD-9-CM	63300	Abdominal pregnancy without intrauterine pregnancy	Mothers code	ECT	8	Yes
1-DX	ICD-9-CM	63301	Abdominal pregnancy with intrauterine pregnancy	Mothers code	ECT	8	Yes
1-DX	ICD-9-CM	63310	Tubal pregnancy without intrauterine pregnancy	Mothers code	ECT	8	Yes
1-DX	ICD-9-CM	63311	Tubal pregnancy with intrauterine pregnancy	Mothers code	ECT	8	Yes
1-DX	ICD-9-CM	63320	Ovarian pregnancy without intrauterine pregnancy	Mothers code	ECT	8	Yes
1-DX	ICD-9-CM	63321	Ovarian pregnancy with intrauterine pregnancy	Mothers code	ECT	8	Yes
1-DX	ICD-9-CM	63380	Other ectopic pregnancy without intrauterine pregnancy	Mothers code	ECT	8	Yes
1-DX	ICD-9-CM	63381	Other ectopic pregnancy with intrauterine pregnancy	Mothers code	ECT	8	Yes
1-DX	ICD-9-CM	63390	Unspecified ectopic pregnancy without intrauterine pregnancy	Mothers code	ECT	8	Yes
1-DX	ICD-9-CM	63391	Unspecified ectopic pregnancy with intrauterine pregnancy	Mothers code	ECT	8	Yes
1-DX	ICD-9-CM	63400	Spontaneous abortion, complicated by genital tract and pelvic infection, unspecified	Mothers code	SAB	8	Yes
1-DX	ICD-9-CM	63401	Spontaneous abortion, complicated by genital tract and pelvic infection, incomplete	Mothers code	SAB	8	Yes
1-DX	ICD-9-CM	63402	Spontaneous abortion, complicated by genital tract and pelvic infection, complete	Mothers code	SAB	8	Yes
1-DX	ICD-9-CM	63410	Spontaneous abortion, complicated by delayed or excessive hemorrhage, unspecified	Mothers code	SAB	8	Yes
1-DX	ICD-9-CM	63411	Spontaneous abortion, complicated by delayed or excessive hemorrhage, incomplete	Mothers code	SAB	8	Yes
1-DX	ICD-9-CM	63412	Spontaneous abortion, complicated by delayed or excessive hemorrhage, complete	Mothers code	SAB	8	Yes
1-DX	ICD-9-CM	63420	Spontaneous abortion, complicated by damage to pelvic organs or tissues, unspecified	Mothers code	SAB	8	Yes
1-DX	ICD-9-CM	63421	Spontaneous abortion, complicated by damage to pelvic organs or tissues, incomplete	Mothers code	SAB	8	Yes
1-DX	ICD-9-CM	63422	Spontaneous abortion, complicated by damage to pelvic organs or tissues, complete	Mothers code	SAB	8	Yes
1-DX	ICD-9-CM	63430	Spontaneous abortion, complicated by renal failure, unspecified	Mothers code	SAB	8	Yes
1-DX	ICD-9-CM	63431	Spontaneous abortion, complicated by renal failure, incomplete	Mothers code	SAB	8	Yes
1-DX	ICD-9-CM	63432	Spontaneous abortion, complicated by renal failure, complete	Mothers code	SAB	8	Yes
1-DX	ICD-9-CM	63440	Spontaneous abortion, complicated by metabolic disorder, unspecified	Mothers code	SAB	8	Yes
1-DX	ICD-9-CM	63441	Spontaneous abortion, complicated by metabolic disorder, incomplete	Mothers code	SAB	8	Yes
1-DX	ICD-9-CM	63442	Spontaneous abortion, complicated by metabolic disorder, complete	Mothers code	SAB	8	Yes
1-DX	ICD-9-CM	63450	Spontaneous abortion, complicated by shock, unspecified	Mothers code	SAB	8	Yes
1-DX	ICD-9-CM	63451	Spontaneous abortion, complicated by shock, incomplete	Mothers code	SAB	8	Yes
1-DX	ICD-9-CM	63452	Spontaneous abortion, complicated by shock, complete	Mothers code	SAB	8	Yes
1-DX	ICD-9-CM	63460	Spontaneous abortion, complicated by embolism, unspecified	Mothers code	SAB	8	Yes
1-DX	ICD-9-CM	63461	Spontaneous abortion, complicated by embolism, incomplete	Mothers code	SAB	8	Yes
1-DX	ICD-9-CM	63462	Spontaneous abortion, complicated by embolism, complete	Mothers code	SAB	8	Yes
1-DX	ICD-9-CM	63470	Spontaneous abortion, with other specified complications, unspecified	Mothers code	SAB	8	Yes
1-DX	ICD-9-CM	63471	Spontaneous abortion, with other specified complications, incomplete	Mothers code	SAB	8	Yes
1-DX	ICD-9-CM	63472	Spontaneous abortion, with other specified complications, complete	Mothers code	SAB	8	Yes
1-DX	ICD-9-CM	63480	Spontaneous abortion, with unspecified complication, unspecified	Mothers code	SAB	8	Yes
1-DX	ICD-9-CM	63481	Spontaneous abortion, with unspecified complication, incomplete	Mothers code	SAB	8	Yes
1-DX	ICD-9-CM	63482	Spontaneous abortion, with unspecified complication, complete	Mothers code	SAB	8	Yes
1-DX	ICD-9-CM	63490	Spontaneous abortion, without mention of complication, unspecified	Mothers code	SAB	8	Yes
1-DX	ICD-9-CM	63491	Spontaneous abortion, without mention of complication, incomplete	Mothers code	SAB	8	Yes
1-DX	ICD-9-CM	63492	Spontaneous abortion, without mention of complication, complete	Mothers code	SAB	8	Yes
1-DX	ICD-9-CM	63500	Legally induced abortion, complicated by genital tract and pelvic infection, unspecified	Mothers code	IAB	10	Yes
1-DX	ICD-9-CM	63501	Legally induced abortion, complicated by genital tract and pelvic infection, incomplete	Mothers code	IAB	10	Yes
1-DX	ICD-9-CM	63502	Legally induced abortion, complicated by genital tract and pelvic infection, complete	Mothers code	IAB	10	Yes
1-DX	ICD-9-CM	63510	Legally induced abortion, complicated by delayed or excessive hemorrhage, unspecified	Mothers code	IAB	10	Yes
1-DX	ICD-9-CM	63511	Legally induced abortion, complicated by delayed or excessive hemorrhage, incomplete	Mothers code	IAB	10	Yes
1-DX	ICD-9-CM	63512	Legally induced abortion, complicated by delayed or excessive hemorrhage, complete	Mothers code	IAB	10	Yes
1-DX	ICD-9-CM	63520	Legally induced abortion, complicated by damage to pelvic organs or tissues, unspecified	Mothers code	IAB	10	Yes
1-DX	ICD-9-CM	63521	Legally induced abortion, complicated by damage to pelvic organs or tissues, incomplete	Mothers code	IAB	10	Yes
1-DX	ICD-9-CM	63522	Legally induced abortion, complicated by damage to pelvic organs or tissues, complete	Mothers code	IAB	10	Yes
1-DX	ICD-9-CM	63530	Legally induced abortion, complicated by renal failure, unspecified	Mothers code	IAB	10	Yes
1-DX	ICD-9-CM	63531	Legally induced abortion, complicated by renal failure, incomplete	Mothers code	IAB	10	Yes
1-DX	ICD-9-CM	63532	Legally induced abortion, complicated by renal failure, complete	Mothers code	IAB	10	Yes
1-DX	ICD-9-CM	63540	Legally induced abortion, complicated by metabolic disorder, unspecified	Mothers code	IAB	10	Yes
1-DX	ICD-9-CM	63541	Legally induced abortion, complicated by metabolic disorder, incomplete	Mothers code	IAB	10	Yes
1-DX	ICD-9-CM	63542	Legally induced abortion, complicated by metabolic disorder, complete	Mothers code	IAB	10	Yes
1-DX	ICD-9-CM	63550	Legally induced abortion, complicated by shock, unspecified	Mothers code	IAB	10	Yes
1-DX	ICD-9-CM	63551	Legally induced abortion, complicated by shock, incomplete	Mothers code	IAB	10	Yes
1-DX	ICD-9-CM	63552	Legally induced abortion, complicated by shock, complete	Mothers code	IAB	10	Yes
1-DX	ICD-9-CM	63560	Legally induced abortion, complicated by embolism, unspecified	Mothers code	IAB	10	Yes
1-DX	ICD-9-CM	63561	Legally induced abortion, complicated by embolism, incomplete	Mothers code	IAB	10	Yes
1-DX	ICD-9-CM	63562	Legally induced abortion, complicated by embolism, complete	Mothers code	IAB	10	Yes
1-DX	ICD-9-CM	63570	Legally induced abortion, with other specified complications, unspecified	Mothers code	IAB	10	Yes
1-DX	ICD-9-CM	63571	Legally induced abortion, with other specified complications, incomplete	Mothers code	IAB	10	Yes
1-DX	ICD-9-CM	63572	Legally induced abortion, with other specified complications, complete	Mothers code	IAB	10	Yes
1-DX	ICD-9-CM	63580	Legally induced abortion, with unspecified complication, unspecified	Mothers code	IAB	10	Yes
1-DX	ICD-9-CM	63581	Legally induced abortion, with unspecified complication, incomplete	Mothers code	IAB	10	Yes
1-DX	ICD-9-CM	63582	Legally induced abortion, with unspecified complication, complete	Mothers code	IAB	10	Yes
1-DX	ICD-9-CM	63590	Legally induced abortion, without mention of complication, unspecified	Mothers code	IAB	10	Yes
1-DX	ICD-9-CM	63591	Legally induced abortion, without mention of complication, incomplete	Mothers code	IAB	10	Yes
1-DX	ICD-9-CM	63592	Legally induced abortion, without mention of complication, complete	Mothers code	IAB	10	Yes
1-DX	ICD-9-CM	63600	Illegally induced abortion, complicated by genital tract and pelvic infection, unspecified	Mothers code	IAB	10	Yes
1-DX	ICD-9-CM	63601	Illegally induced abortion, complicated by genital tract and pelvic infection, incomplete	Mothers code	IAB	10	Yes
1-DX	ICD-9-CM	63602	Illegally induced abortion, complicated by genital tract and pelvic infection, complete	Mothers code	IAB	10	Yes
1-DX	ICD-9-CM	63610	Illegally induced abortion, complicated by delayed or excessive hemorrhage, unspecified	Mothers code	IAB	10	Yes
1-DX	ICD-9-CM	63611	Illegally induced abortion, complicated by delayed or excessive hemorrhage, incomplete	Mothers code	IAB	10	Yes
1-DX	ICD-9-CM	63612	Illegally induced abortion, complicated by delayed or excessive hemorrhage, complete	Mothers code	IAB	10	Yes
1-DX	ICD-9-CM	63620	Illegally induced abortion, complicated by damage to pelvic organs or tissues, unspecified	Mothers code	IAB	10	Yes
1-DX	ICD-9-CM	63621	Illegally induced abortion, complicated by damage to pelvic organs or tissues, incomplete	Mothers code	IAB	10	Yes
1-DX	ICD-9-CM	63622	Illegally induced abortion, complicated by damage to pelvic organs or tissues, complete	Mothers code	IAB	10	Yes
1-DX	ICD-9-CM	63630	Illegally induced abortion, complicated by renal failure, unspecified	Mothers code	IAB	10	Yes
1-DX	ICD-9-CM	63631	Illegally induced abortion, complicated by renal failure, incomplete	Mothers code	IAB	10	Yes
1-DX	ICD-9-CM	63632	Illegally induced abortion, complicated by renal failure, complete	Mothers code	IAB	10	Yes
1-DX	ICD-9-CM	63640	Illegally induced abortion, complicated by metabolic disorder, unspecified	Mothers code	IAB	10	Yes
1-DX	ICD-9-CM	63641	Illegally induced abortion, complicated by metabolic disorder, incomplete	Mothers code	IAB	10	Yes
1-DX	ICD-9-CM	63642	Illegally induced abortion, complicated by metabolic disorder, complete	Mothers code	IAB	10	Yes
1-DX	ICD-9-CM	63650	Illegally induced abortion, complicated by shock, unspecified	Mothers code	IAB	10	Yes
1-DX	ICD-9-CM	63651	Illegally induced abortion, complicated by shock, incomplete	Mothers code	IAB	10	Yes
1-DX	ICD-9-CM	63652	Illegally induced abortion, complicated by shock, complete	Mothers code	IAB	10	Yes
1-DX	ICD-9-CM	63660	Illegally induced abortion, complicated by embolism, unspecified	Mothers code	IAB	10	Yes
1-DX	ICD-9-CM	63661	Illegally induced abortion, complicated by embolism, incomplete	Mothers code	IAB	10	Yes
1-DX	ICD-9-CM	63662	Illegally induced abortion, complicated by embolism, complete	Mothers code	IAB	10	Yes
1-DX	ICD-9-CM	63670	Illegally induced abortion, with other specified complications, unspecified	Mothers code	IAB	10	Yes
1-DX	ICD-9-CM	63671	Illegally induced abortion, with other specified complications, incomplete	Mothers code	IAB	10	Yes
1-DX	ICD-9-CM	63672	Illegally induced abortion, with other specified complications, complete	Mothers code	IAB	10	Yes
1-DX	ICD-9-CM	63680	Illegally induced abortion, with unspecified complication, unspecified	Mothers code	IAB	10	Yes
1-DX	ICD-9-CM	63681	Illegally induced abortion, with unspecified complication, incomplete	Mothers code	IAB	10	Yes
1-DX	ICD-9-CM	63682	Illegally induced abortion, with unspecified complication, complete	Mothers code	IAB	10	Yes
1-DX	ICD-9-CM	63690	Illegally induced abortion, without mention of complication, unspecified	Mothers code	IAB	10	Yes
1-DX	ICD-9-CM	63691	Illegally induced abortion, without mention of complication, incomplete	Mothers code	IAB	10	Yes
1-DX	ICD-9-CM	63692	Illegally induced abortion, without mention of complication, complete	Mothers code	IAB	10	Yes
1-DX	ICD-9-CM	63700	Unspecified abortion, complicated by genital tract and pelvic infection, unspecified	Mothers code	IAB	10	Yes
1-DX	ICD-9-CM	63701	Unspecified abortion, complicated by genital tract and pelvic infection, incomplete	Mothers code	IAB	10	Yes
1-DX	ICD-9-CM	63702	Unspecified abortion, complicated by genital tract and pelvic infection, complete	Mothers code	IAB	10	Yes
1-DX	ICD-9-CM	63710	Unspecified abortion, complicated by delayed or excessive hemorrhage, unspecified	Mothers code	IAB	10	Yes
1-DX	ICD-9-CM	63711	Unspecified abortion, complicated by delayed or excessive hemorrhage, incomplete	Mothers code	IAB	10	Yes
1-DX	ICD-9-CM	63712	Unspecified abortion, complicated by delayed or excessive hemorrhage, complete	Mothers code	IAB	10	Yes
1-DX	ICD-9-CM	63720	Unspecified abortion, complicated by damage to pelvic organs or tissues, unspecified	Mothers code	IAB	10	Yes
1-DX	ICD-9-CM	63721	Unspecified abortion, complicated by damage to pelvic organs or tissues, incomplete	Mothers code	IAB	10	Yes
1-DX	ICD-9-CM	63722	Unspecified abortion, complicated by damage to pelvic organs or tissues, complete	Mothers code	IAB	10	Yes
1-DX	ICD-9-CM	63730	Unspecified abortion, complicated by renal failure, unspecified	Mothers code	IAB	10	Yes
1-DX	ICD-9-CM	63731	Unspecified abortion, complicated by renal failure, incomplete	Mothers code	IAB	10	Yes
1-DX	ICD-9-CM	63732	Unspecified abortion, complicated by renal failure, complete	Mothers code	IAB	10	Yes
1-DX	ICD-9-CM	63740	Unspecified abortion, complicated by metabolic disorder, unspecified	Mothers code	IAB	10	Yes
1-DX	ICD-9-CM	63741	Unspecified abortion, complicated by metabolic disorder, incomplete	Mothers code	IAB	10	Yes
1-DX	ICD-9-CM	63742	Unspecified abortion, complicated by metabolic disorder, complete	Mothers code	IAB	10	Yes
1-DX	ICD-9-CM	63750	Unspecified abortion, complicated by shock, unspecified	Mothers code	IAB	10	Yes
1-DX	ICD-9-CM	63751	Unspecified abortion, complicated by shock, incomplete	Mothers code	IAB	10	Yes
1-DX	ICD-9-CM	63752	Unspecified abortion, complicated by shock, complete	Mothers code	IAB	10	Yes
1-DX	ICD-9-CM	63760	Unspecified abortion, complicated by embolism, unspecified	Mothers code	IAB	10	Yes
1-DX	ICD-9-CM	63761	Unspecified abortion, complicated by embolism, incomplete	Mothers code	IAB	10	Yes
1-DX	ICD-9-CM	63762	Unspecified abortion, complicated by embolism, complete	Mothers code	IAB	10	Yes
1-DX	ICD-9-CM	63770	Unspecified abortion, with other specified complications, unspecified	Mothers code	IAB	10	Yes
1-DX	ICD-9-CM	63771	Unspecified abortion, with other specified complications, incomplete	Mothers code	IAB	10	Yes
1-DX	ICD-9-CM	63772	Unspecified abortion, with other specified complications, complete	Mothers code	IAB	10	Yes
1-DX	ICD-9-CM	63780	Unspecified abortion, with unspecified complication, unspecified	Mothers code	IAB	10	Yes
1-DX	ICD-9-CM	63781	Unspecified abortion, with unspecified complication, incomplete	Mothers code	IAB	10	Yes
1-DX	ICD-9-CM	63782	Unspecified abortion, with unspecified complication, complete	Mothers code	IAB	10	Yes
1-DX	ICD-9-CM	63790	Unspecified abortion, without mention of complication, unspecified	Mothers code	IAB	10	Yes
1-DX	ICD-9-CM	63791	Unspecified abortion, without mention of complication, incomplete	Mothers code	IAB	10	Yes
1-DX	ICD-9-CM	63792	Unspecified abortion, without mention of complication, complete	Mothers code	IAB	10	Yes
1-DX	ICD-9-CM	6380	Failed attempted abortion complicated by genital tract and pelvic infection	Mothers code	IAB	10	Yes
1-DX	ICD-9-CM	6381	Failed attempted abortion complicated by delayed or excessive hemorrhage	Mothers code	IAB	10	Yes
1-DX	ICD-9-CM	6382	Failed attempted abortion complicated by damage to pelvic organs or tissues	Mothers code	IAB	10	Yes
1-DX	ICD-9-CM	6383	Failed attempted abortion complicated by renal failure	Mothers code	IAB	10	Yes
1-DX	ICD-9-CM	6384	Failed attempted abortion complicated by metabolic disorder	Mothers code	IAB	10	Yes
1-DX	ICD-9-CM	6385	Failed attempted abortion complicated by shock	Mothers code	IAB	10	Yes
1-DX	ICD-9-CM	6387	Failed attempted abortion with other specified complications	Mothers code	IAB	10	Yes
1-DX	ICD-9-CM	6388	Failed attempted abortion with unspecified complication	Mothers code	IAB	10	Yes
1-DX	ICD-9-CM	6389	Failed attempted abortion without mention of complication	Mothers code	IAB	10	Yes
1-DX	ICD-9-CM	6395	Shock following abortion or ectopic and molar pregnancies	Mothers code	ECT	10	Yes
1-DX	ICD-9-CM	650	Normal delivery	Mothers code	LB	39	Yes
1-DX	ICD-9-CM	65111	Triplet pregnancy, delivered, with or without mention of antepartum condition	Mothers code	LB	33	Yes
1-DX	ICD-9-CM	65121	Quadruplet pregnancy, delivered, with or without mention of antepartum condition	Mothers code	LB	31	Yes
1-DX	ICD-9-CM	65131	Twin pregnancy with fetal loss and retention of one fetus, delivered, with or without mention of antepartum condition	Mothers code	LB+SB	30	Yes
1-DX	ICD-9-CM	65133	Twin pregnancy with fetal loss and retention of one fetus, antepartum condition or complication	Mothers code	SAB		Yes
1-DX	ICD-9-CM	65141	Triplet pregnancy with fetal loss and retention of one or more fetus(es), delivered, with or without mention of antepartum condition	Mothers code	LB+SB	30	Yes
1-DX	ICD-9-CM	65151	Quadruplet pregnancy with fetal loss and retention of one or more fetus(es), delivered, with or without mention of antepartum condition	Mothers code	LB+SB	30	Yes
1-DX	ICD-9-CM	65161	Other multiple pregnancy with fetal loss and retention of one or more fetus(es), delivered, with or without mention of antepartum condition	Mothers code	SAB		Yes
1-DX	ICD-9-CM	65163	Other multiple pregnancy with fetal loss and retention of one or more fetus(es), antepartum condition or complication	Mothers code	SAB		Yes
1-DX	ICD-9-CM	65640	Intrauterine death, affecting management of mother, unspecified as to episode of care or not applicable	Mothers code	SB		Yes
1-DX	ICD-9-CM	65641	Intrauterine death, affecting management of mother, delivered, with or without mention of antepartum condition	Mothers code	SB		Yes
1-DX	ICD-9-CM	65643	Intrauterine death, affecting management of mother, antepartum condition or complication	Mothers code	SB		Yes
1-DX	ICD-9-CM	65691	Unspecified fetal and placental problem, affecting management of mother, delivered, with or without mention of antepartum condition	Mothers code	LB	39	Yes
2-PROC	ICD-9-PCS	6662	Salpingectomy with removal of tubal pregnancy	Mothers code	ECT	8	Yes
1-DX	ICD-9-CM	66971	Cesarean delivery, without mention of indication, delivered, with or without mention of antepartum condition	Mothers code	LB	39	Yes
1-DX	ICD-9-CM	67811	Fetal conjoined twins, delivered, with or without mention of antepartum condition	Mothers code	LB	36	Yes
2-PROC	ICD-9-PCS	6901	Dilation and curettage for termination of pregnancy	Mothers code	IAB	10	Yes
2-PROC	ICD-9-PCS	6951	Aspiration curettage of uterus for termination of pregnancy	Mothers code	IAB	10	Yes
2-PROC	ICD-9-PCS	720	Low forceps operation	Mothers code	LB	39	Yes
2-PROC	ICD-9-PCS	721	Low forceps operation with episiotomy	Mothers code	LB	39	Yes
2-PROC	ICD-9-PCS	7221	Mid forceps operation with episiotomy	Mothers code	LB	39	Yes
2-PROC	ICD-9-PCS	7229	Other mid forceps operation	Mothers code	LB	39	Yes
2-PROC	ICD-9-PCS	7231	High forceps operation with episiotomy	Mothers code	LB	39	Yes
2-PROC	ICD-9-PCS	7239	Other high forceps operation	Mothers code	LB	39	Yes
2-PROC	ICD-9-PCS	724	Forceps rotation of fetal head	Mothers code	LB	39	Yes
2-PROC	ICD-9-PCS	7251	Partial breech extraction with forceps to aftercoming head	Mothers code	LB	39	Yes
2-PROC	ICD-9-PCS	7252	Other partial breech extraction	Mothers code	LB	39	Yes
2-PROC	ICD-9-PCS	7253	Total breech extraction with forceps to aftercoming head	Mothers code	LB	39	Yes
2-PROC	ICD-9-PCS	7254	Other total breech extraction	Mothers code	LB	39	Yes
2-PROC	ICD-9-PCS	726	Forceps application to aftercoming head	Mothers code	LB	39	Yes
2-PROC	ICD-9-PCS	7271	Vacuum extraction with episiotomy	Mothers code	LB	39	Yes
2-PROC	ICD-9-PCS	7279	Other vacuum extraction	Mothers code	LB	39	Yes
2-PROC	ICD-9-PCS	728	Other specified instrumental delivery	Mothers code	LB	39	Yes
2-PROC	ICD-9-PCS	729	Unspecified instrumental delivery	Mothers code	LB	39	Yes
2-PROC	ICD-9-PCS	7301	Induction of labor by artificial rupture of membranes	Mothers code	LB	39	Yes
2-PROC	ICD-9-PCS	7309	Other artificial rupture of membranes	Mothers code	LB	39	Yes
2-PROC	ICD-9-PCS	731	Other surgical induction of labor	Mothers code	LB	39	Yes
2-PROC	ICD-9-PCS	7321	Internal and combined version without extraction	Mothers code	LB	36	Yes
2-PROC	ICD-9-PCS	7322	Internal and combined version with extraction	Mothers code	LB	39	Yes
2-PROC	ICD-9-PCS	733	Failed forceps	Mothers code	LB	39	Yes
2-PROC	ICD-9-PCS	734	Medical induction of labor	Mothers code	LB	39	Yes
2-PROC	ICD-9-PCS	7351	Manual rotation of fetal head	Mothers code	LB	39	Yes
2-PROC	ICD-9-PCS	7359	Other manually assisted delivery	Mothers code	LB	39	Yes
2-PROC	ICD-9-PCS	736	Episiotomy	Mothers code	LB	39	Yes
2-PROC	ICD-9-PCS	738	Operations on fetus to facilitate delivery	Mothers code	LB	39	Yes
2-PROC	ICD-9-PCS	7391	External version assisting delivery	Mothers code	LB	36	Yes
2-PROC	ICD-9-PCS	7392	Replacement of prolapsed umbilical cord	Mothers code	LB	39	Yes
2-PROC	ICD-9-PCS	7393	Incision of cervix to assist delivery	Mothers code	LB	39	Yes
2-PROC	ICD-9-PCS	7394	Pubiotomy to assist delivery	Mothers code	LB	39	Yes
2-PROC	ICD-9-PCS	7399	Other operations assisting delivery	Mothers code	LB	39	Yes
2-PROC	ICD-9-PCS	740	Classical cesarean section	Mothers code	LB	39	Yes
2-PROC	ICD-9-PCS	741	Low cervical cesarean section	Mothers code	LB	39	Yes
2-PROC	ICD-9-PCS	742	Extraperitoneal cesarean section	Mothers code	LB	39	Yes
2-PROC	ICD-9-PCS	743	Removal of extratubal ectopic pregnancy	Mothers code	ECT	8	Yes				Yes
2-PROC	ICD-9-PCS	744	Cesarean section of other specified type	Mothers code	LB	39	Yes
2-PROC	ICD-9-PCS	7491	Hysterotomy to terminate pregnancy	Mothers code	IAB		Yes
2-PROC	ICD-9-PCS	7499	Other cesarean section of unspecified type	Mothers code	LB	39	Yes
2-PROC	ICD-9-PCS	750	Intra-amniotic injection for abortion	Mothers code	IAB		Yes
1-DX	ICD-9-CM	7614	Ectopic pregnancy affecting fetus or newborn	Mothers code	ECT	8	Yes
3-DRG	DRG	765	Cesarean section with cc/mcc	Mothers code	LB	39	Yes
1-DX	ICD-9-CM	76521	Less than 24 completed weeks of gestation	Infant codes	GA	23	Yes
1-DX	ICD-9-CM	76522	24 completed weeks of gestation	Infant codes	GA	24	Yes
1-DX	ICD-9-CM	76523	25-26 completed weeks of gestation	Infant codes	GA	26	Yes
1-DX	ICD-9-CM	76524	27-28 completed weeks of gestation	Infant codes	GA	28	Yes
1-DX	ICD-9-CM	76525	29-30 completed weeks of gestation	Infant codes	GA	30	Yes
1-DX	ICD-9-CM	76526	31-32 completed weeks of gestation	Infant codes	GA	32	Yes
1-DX	ICD-9-CM	76527	33-34 completed weeks of gestation	Infant codes	GA	34	Yes
1-DX	ICD-9-CM	76528	35-36 completed weeks of gestation	Infant codes	GA	36	Yes
1-DX	ICD-9-CM	76529	37 or more completed weeks of gestation	Infant codes	GA	39	Yes
3-DRG	DRG	766	Cesarean section without cc/mcc	Mothers code	LB	39	Yes
1-DX	ICD-9-CM	76622	Prolonged gestation of infant	Infant codes	LB	42	Yes
3-DRG	DRG	767	Vaginal delivery with sterilization and/or dilation and curettage	Mothers code	LB	39	Yes
3-DRG	DRG	768	Vaginal delivery w O.R. procedure except sterilization and/or dilation and curettage	Mothers code	LB	39	Yes
3-DRG	DRG	770	Abortion with dilation and curettage, aspiration curettage or hysterotomy	Mothers code	IAB	8	Yes
3-DRG	DRG	774	Vaginal delivery with complicating diagnoses	Mothers code	LB	39	Yes
3-DRG	DRG	775	Vaginal delivery without complicating diagnoses	Mothers code	LB	39	Yes
3-DRG	DRG	777	Ectopic pregnancy	Mothers code	ECT	8	Yes
3-DRG	DRG	779	Abortion without dilation and curettage	Mothers code	SAB	8	Yes
3-DRG	DRG	790	Extreme immaturity or respiratory distress syndrome, neonate	Mothers code	LB	26	Yes
3-DRG	DRG	791	Prematurity with major problems	Mothers code	LB	26	Yes
3-DRG	DRG	792	Prematurity without major problems	Mothers code	LB	34	Yes
3-DRG	DRG	793	Full term neonate with major problems	Mothers code	LB	39	Yes
3-DRG	DRG	795	Normal newborn	Mothers code	LB	39	Yes
2-PROC	CPT	88016	NECROPSY (AUTOPSY), GROSS EXAMINATION ONLY; MACERATED STILLBORN	Mothers code	SB	30	Yes
1-DX	ICD-10-CM	O000	Ectopic pregnancy-Abdominal pregnancy	Mothers code	ECT	8	Yes
1-DX	ICD-10-CM	O001	Ectopic pregnancy-Tubal pregnancy	Mothers code	ECT	8	Yes
1-DX	ICD-10-CM	O002	Ectopic pregnancy-Ovarian pregnancy	Mothers code	ECT	8	Yes
1-DX	ICD-10-CM	O008	Other ectopic pregnancy	Mothers code	ECT	8	Yes
1-DX	ICD-10-CM	O009	Ectopic pregnancy, unspecified	Mothers code	ECT	8	Yes
1-DX	ICD-10-CM	O010	Classical hydatidiform mole	Mothers code	ABN	12	Yes
1-DX	ICD-10-CM	O011	Incomplete and partial hydatidiform mole	Mothers code	ABN	12	Yes
1-DX	ICD-10-CM	O019	Hydatidiform mole, unspecified	Mothers code	ABN	12	Yes
1-DX	ICD-10-CM	O020	Blighted ovum and nonhydatidiform mole	Mothers code	ABN	10	Yes
1-DX	ICD-10-CM	O021	Missed abortion	Mothers code	SAB	12	Yes
1-DX	ICD-10-CM	O030	Genital tract and pelvic infection following incomplete spontaneous abortion	Mothers code	SAB	8	Yes
1-DX	ICD-10-CM	O031	Delayed or excessive hemorrhage following incomplete spontaneous abortion	Mothers code	SAB	8	Yes
1-DX	ICD-10-CM	O032	Embolism following incomplete spontaneous abortion	Mothers code	SAB	8	Yes
1-DX	ICD-10-CM	O0330	Unspecified complication following incomplete spontaneous abortion	Mothers code	SAB	8	Yes
1-DX	ICD-10-CM	O0331	Shock following incomplete spontaneous abortion	Mothers code	SAB	8	Yes
1-DX	ICD-10-CM	O0332	Renal failure following incomplete spontaneous abortion	Mothers code	SAB	8	Yes
1-DX	ICD-10-CM	O0333	Metabolic disorder following incomplete spontaneous abortion	Mothers code	SAB	8	Yes
1-DX	ICD-10-CM	O0334	Damage to pelvic organs following incomplete spontaneous abortion	Mothers code	SAB	8	Yes
1-DX	ICD-10-CM	O0337	Sepsis following incomplete spontaneous abortion	Mothers code	SAB	8	Yes
1-DX	ICD-10-CM	O0339	Incomplete spontaneous abortion with other complications	Mothers code	SAB	8	Yes
1-DX	ICD-10-CM	O034	Incomplete spontaneous abortion without complication	Mothers code	SAB	8	Yes
1-DX	ICD-10-CM	O035	Genital tract and pelvic infection following complete or unspecified spontaneous abortion	Mothers code	SAB	8	Yes
1-DX	ICD-10-CM	O036	Delayed or excessive hemorrhage following complete or unspecified spontaneous abortion	Mothers code	SAB	8	Yes
1-DX	ICD-10-CM	O037	Embolism following complete or unspecified spontaneous abortion	Mothers code	SAB	8	Yes
1-DX	ICD-10-CM	O0380	Unspecified complication following complete or unspecified spontaneous abortion	Mothers code	SAB	8	Yes
1-DX	ICD-10-CM	O0381	Shock following complete or unspecified spontaneous abortion	Mothers code	SAB	8	Yes
1-DX	ICD-10-CM	O0382	Renal failure following complete or unspecified spontaneous abortion	Mothers code	SAB	8	Yes
1-DX	ICD-10-CM	O0383	Metabolic disorder following complete or unspecified spontaneous abortion	Mothers code	SAB	8	Yes
1-DX	ICD-10-CM	O0384	Damage to pelvic organs following complete or unspecified spontaneous abortion	Mothers code	SAB	8	Yes
1-DX	ICD-10-CM	O0385	Other venous complications following complete or unspecified spontaneous abortion	Mothers code	SAB	8	Yes
1-DX	ICD-10-CM	O0386	Cardiac arrest following complete or unspecified spontaneous abortion	Mothers code	SAB	8	Yes
1-DX	ICD-10-CM	O0387	Sepsis following complete or unspecified spontaneous abortion	Mothers code	SAB	8	Yes
1-DX	ICD-10-CM	O0388	Urinary tract infection following complete or unspecified spontaneous abortion	Mothers code	SAB	8	Yes
1-DX	ICD-10-CM	O0389	Complete or unspecified spontaneous abortion with other complications	Mothers code	SAB	8	Yes
1-DX	ICD-10-CM	O039	Complete or unspecified spontaneous abortion without complication	Mothers code	SAB	8	Yes
1-DX	ICD-10-CM	O045	Genital tract and pelvic infection following (induced) termination of pregnancy	Mothers code	IAB	10	Yes
1-DX	ICD-10-CM	O046	Delayed or excessive hemorrhage following (induced) termination of pregnancy	Mothers code	IAB	10	Yes
1-DX	ICD-10-CM	O047	Embolism following (induced) termination of pregnancy	Mothers code	IAB	10	Yes
1-DX	ICD-10-CM	O0480	(Induced) termination of pregnancy with unspecified complications	Mothers code	IAB	10	Yes
1-DX	ICD-10-CM	O0481	Shock following (induced) termination of pregnancy	Mothers code	IAB	10	Yes
1-DX	ICD-10-CM	O0482	Renal failure following (induced) termination of pregnancy	Mothers code	IAB	10	Yes
1-DX	ICD-10-CM	O0483	Metabolic disorder following (induced) termination of pregnancy	Mothers code	IAB	10	Yes
1-DX	ICD-10-CM	O0484	Damage to pelvic organs following (induced) termination of pregnancy	Mothers code	IAB	10	Yes
1-DX	ICD-10-CM	O0485	Other venous complications following (induced) termination of pregnancy	Mothers code	IAB	10	Yes
1-DX	ICD-10-CM	O0486	Cardiac arrest following (induced) termination of pregnancy	Mothers code	IAB	10	Yes
1-DX	ICD-10-CM	O0487	Sepsis following (induced) termination of pregnancy	Mothers code	IAB	10	Yes
1-DX	ICD-10-CM	O0488	Urinary tract infection following (induced) termination of pregnancy	Mothers code	IAB	10	Yes
1-DX	ICD-10-CM	O0489	(Induced) termination of pregnancy with other complications	Mothers code	IAB	10	Yes
1-DX	ICD-10-CM	O070	Genital tract and pelvic infection following failed attempted termination of pregnancy	Mothers code	IAB	10	Yes
1-DX	ICD-10-CM	O071	Delayed or excessive hemorrhage following failed attempted termination of pregnancy	Mothers code	IAB	10	Yes
1-DX	ICD-10-CM	O0730	Failed attempted termination of pregnancy with unspecified complications	Mothers code	IAB	10	Yes
1-DX	ICD-10-CM	O0731	Shock following failed attempted termination of pregnancy	Mothers code	IAB	10	Yes
1-DX	ICD-10-CM	O0732	Renal failure following failed attempted termination of pregnancy	Mothers code	IAB	10	Yes
1-DX	ICD-10-CM	O0733	Metabolic disorder following failed attempted termination of pregnancy	Mothers code	IAB	10	Yes
1-DX	ICD-10-CM	O0734	Damage to pelvic organs following failed attempted termination of pregnancy	Mothers code	IAB	10	Yes
1-DX	ICD-10-CM	O0735	Other venous complications following failed attempted termination of pregnancy	Mothers code	IAB	10	Yes
1-DX	ICD-10-CM	O0736	Cardiac arrest following failed attempted termination of pregnancy	Mothers code	IAB	10	Yes
1-DX	ICD-10-CM	O0737	Sepsis following failed attempted termination of pregnancy	Mothers code	IAB	10	Yes
1-DX	ICD-10-CM	O0738	Urinary tract infection following failed attempted termination of pregnancy	Mothers code	IAB	10	Yes
1-DX	ICD-10-CM	O0739	Failed attempted termination of pregnancy with other complications	Mothers code	IAB	10	Yes
1-DX	ICD-10-CM	O074	Failed attempted termination of pregnancy without complication	Mothers code	IAB	10	Yes
1-DX	ICD-10-CM	O083	Shock following ectopic and molar pregnancy	Mothers code	ECT	10	Yes
1-DX	ICD-10-CM	O30101	Triplet pregnancy, unspecified number of placenta and unspecified number of amniotic sacs, first trimester	Mothers code	GA	12	Yes
1-DX	ICD-10-CM	O30102	Triplet pregnancy, unspecified number of placenta and unspecified number of amniotic sacs, second trimester	Mothers code	GA	21	Yes
1-DX	ICD-10-CM	O30103	Triplet pregnancy, unspecified number of placenta and unspecified number of amniotic sacs, third trimester	Mothers code	GA	34	Yes
1-DX	ICD-10-CM	O30201	Quadruplet pregnancy, unspecified number of placenta and unspecified number of amniotic sacs, first trimester	Mothers code	GA	12	Yes
1-DX	ICD-10-CM	O30202	Quadruplet pregnancy, unspecified number of placenta and unspecified number of amniotic sacs, second trimester	Mothers code	GA	21	Yes
1-DX	ICD-10-CM	O30203	Quadruplet pregnancy, unspecified number of placenta and unspecified number of amniotic sacs, third trimester	Mothers code	GA	34	Yes
1-DX	ICD-10-CM	O3111X0	Continuing pregnancy after spontaneous abortion of one fetus or more, first trimester, not applicable or unspecified	Mothers code	SAB		Yes
1-DX	ICD-10-CM	O364XX0	Maternal care for intrauterine death	Mothers code	SB		Yes
1-DX	ICD-10-CM	O364XX1	Maternal care for intrauterine death	Mothers code	SB		Yes
1-DX	ICD-10-CM	O364XX2	Maternal care for intrauterine death	Mothers code	SB		Yes
1-DX	ICD-10-CM	O364XX3	Maternal care for intrauterine death	Mothers code	SB		Yes
1-DX	ICD-10-CM	O364XX4	Maternal care for intrauterine death	Mothers code	SB		Yes
1-DX	ICD-10-CM	O364XX5	Maternal care for intrauterine death	Mothers code	SB		Yes
1-DX	ICD-10-CM	O364XX9	Maternal care for intrauterine death	Mothers code	SB		Yes
1-DX	ICD-10-CM	O80	Encounter for full-term uncomplicated delivery	Mothers code	LB	39	Yes
1-DX	ICD-10-CM	O82	Encounter for cesarean delivery without indication	Mothers code	LB	39	Yes
1-DX	ICD-10-CM	P95	Stillbirth	Infant codes	SB	30	Yes
2-PROC	HCPCS	S0199	MEDICALLY INDUCED ABORTION BY ORAL INGESTION OF MEDICATION INCLUDING ALL ASSOCIATED SERVICES AND SUPPLIES	Mothers code	IAB	10	Yes
2-PROC	HCPCS	S2260	INDUCED ABORTION, 17 TO 24 WEEKS	Mothers code	IAB		Yes
2-PROC	HCPCS	S2262	Abortion for maternal indication, 25 weeks or greater	Mothers code	IAB	25	Yes
2-PROC	HCPCS	S2265	INDUCED ABORTION, 25 TO 28 WEEKS	Mothers code	IAB	26	Yes
2-PROC	HCPCS	S2266	INDUCED ABORTION, 29 TO 31 WEEKS	Mothers code	IAB	30	Yes
2-PROC	HCPCS	S2267	INDUCED ABORTION, 32 WEEKS OR GREATER	Mothers code	IAB	32	Yes
1-DX	ICD-10-CM	V270	Outcome of delivery, single liveborn	Infant codes	LB	39	Yes
1-DX	ICD-10-CM	V271	Outcome of delivery, single stillborn	Infant codes	SB	30	Yes
1-DX	ICD-10-CM	V272	Outcome of delivery, twins, both liveborn	Infant codes	LB	36	Yes
1-DX	ICD-10-CM	V273	Outcome of delivery, twins, one liveborn and one stillborn	Infant codes	LB+SB	30	Yes
1-DX	ICD-10-CM	V274	Outcome of delivery, twins, both stillborn	Infant codes	SB	30	Yes
1-DX	ICD-10-CM	V275	Outcome of delivery, other multiple birth, all liveborn	Infant codes	LB	33	Yes
1-DX	ICD-10-CM	V276	Outcome of delivery, other multiple birth, some liveborn	Infant codes	LB+SB	30	Yes
1-DX	ICD-10-CM	V277	Outcome of delivery, other multiple birth, all stillborn	Infant codes	SB	30	Yes
1-DX	ICD-10-CM	Z332	Encounter for elective termination of pregnancy	Mothers code	IAB	10	Yes
1-DX	ICD-10-CM	Z3A01	Less than 8 weeks gestation of pregnancy	Mothers code	GA	8	Yes
1-DX	ICD-10-CM	Z3A08	8 weeks gestation of pregnancy	Mothers code	GA	8	Yes
1-DX	ICD-10-CM	Z3A09	9 weeks gestation of pregnancy	Mothers code	GA	9	Yes
1-DX	ICD-10-CM	Z3A10	10 weeks gestation of pregnancy	Mothers code	GA	10	Yes
1-DX	ICD-10-CM	Z3A11	11 weeks gestation of pregnancy	Mothers code	GA	11	Yes
1-DX	ICD-10-CM	Z3A12	12 weeks gestation of pregnancy	Mothers code	GA	12	Yes
1-DX	ICD-10-CM	Z3A13	13 weeks gestation of pregnancy	Mothers code	GA	13	Yes
1-DX	ICD-10-CM	Z3A14	14 weeks gestation of pregnancy	Mothers code	GA	14	Yes
1-DX	ICD-10-CM	Z3A15	15 weeks gestation of pregnancy	Mothers code	GA	15	Yes
1-DX	ICD-10-CM	Z3A16	16 weeks gestation of pregnancy	Mothers code	GA	16	Yes
1-DX	ICD-10-CM	Z3A17	17 weeks gestation of pregnancy	Mothers code	GA	17	Yes
1-DX	ICD-10-CM	Z3A18	18 weeks gestation of pregnancy	Mothers code	GA	18	Yes
1-DX	ICD-10-CM	Z3A19	19 weeks gestation of pregnancy	Mothers code	GA	19	Yes
1-DX	ICD-10-CM	Z3A20	20 weeks gestation of pregnancy	Mothers code	GA	20	Yes
1-DX	ICD-10-CM	Z3A21	21 weeks gestation of pregnancy	Mothers code	GA	21	Yes
1-DX	ICD-10-CM	Z3A22	22 weeks gestation of pregnancy	Mothers code	GA	22	Yes
1-DX	ICD-10-CM	Z3A23	23 weeks gestation of pregnancy	Mothers code	GA	23	Yes
1-DX	ICD-10-CM	Z3A24	24 weeks gestation of pregnancy	Mothers code	GA	24	Yes
1-DX	ICD-10-CM	Z3A25	25 weeks gestation of pregnancy	Mothers code	GA	25	Yes
1-DX	ICD-10-CM	Z3A26	26 weeks gestation of pregnancy	Mothers code	GA	26	Yes
1-DX	ICD-10-CM	Z3A27	27 weeks gestation of pregnancy	Mothers code	GA	27	Yes
1-DX	ICD-10-CM	Z3A28	28 weeks gestation of pregnancy	Mothers code	GA	28	Yes
1-DX	ICD-10-CM	Z3A29	29 weeks gestation of pregnancy	Mothers code	GA	29	Yes
1-DX	ICD-10-CM	Z3A30	30 weeks gestation of pregnancy	Mothers code	GA	30	Yes
1-DX	ICD-10-CM	Z3A31	31 weeks gestation of pregnancy	Mothers code	GA	31	Yes
1-DX	ICD-10-CM	Z3A32	32 weeks gestation of pregnancy	Mothers code	GA	32	Yes
1-DX	ICD-10-CM	Z3A33	33 weeks gestation of pregnancy	Mothers code	GA	33	Yes
1-DX	ICD-10-CM	Z3A34	34 weeks gestation of pregnancy	Mothers code	GA	34	Yes
1-DX	ICD-10-CM	Z3A35	35 weeks gestation of pregnancy	Mothers code	GA	35	Yes
1-DX	ICD-10-CM	Z3A36	36 weeks gestation of pregnancy	Mothers code	GA	36	Yes
1-DX	ICD-10-CM	Z3A37	37 weeks gestation of pregnancy	Mothers code	GA	37	Yes
1-DX	ICD-10-CM	Z3A38	38 weeks gestation of pregnancy	Mothers code	GA	38	Yes
1-DX	ICD-10-CM	Z3A39	39 weeks gestation of pregnancy	Mothers code	GA	39	Yes
1-DX	ICD-10-CM	Z3A40	40 weeks gestation of pregnancy	Mothers code	GA	40	Yes
1-DX	ICD-10-CM	Z3A41	41 weeks gestation of pregnancy	Mothers code	GA	41	Yes
1-DX	ICD-10-CM	Z3A42	42 weeks gestation of pregnancy	Mothers code	GA	42	Yes
1-DX	ICD-10-CM	Z3A49	Greater than 42 weeks gestation of pregnancy	Mothers code	GA	43	Yes
Medication	NDC	5450704	Methotrexate								Yes
Medication	NDC	5450705	Methotrexate								Yes
Medication	NDC	5450707	Methotrexate								Yes
Medication	NDC	5450709	Methotrexate								Yes
Medication	NDC	5450723	Methotrexate								Yes
Medication	NDC	5450791	Methotrexate								Yes
Medication	NDC	13222686	Methotrexate								Yes
Medication	NDC	13223686	Methotrexate								Yes
Medication	NDC	13224686	Methotrexate								Yes
Medication	NDC	13225686	Methotrexate								Yes
Medication	NDC	13226691	Methotrexate								Yes
Medication	NDC	13227691	Methotrexate								Yes
Medication	NDC	13228691	Methotrexate								Yes
Medication	NDC	13229691	Methotrexate								Yes
Medication	NDC	15300620	Methotrexate								Yes
Medication	NDC	15300720	Methotrexate								Yes
Medication	NDC	15300820	Methotrexate								Yes
Medication	NDC	15305020	Methotrexate								Yes
Medication	NDC	15305097	Methotrexate								Yes
Medication	NDC	15305120	Methotrexate								Yes
Medication	NDC	15305197	Methotrexate								Yes
Medication	NDC	15305220	Methotrexate								Yes
Medication	NDC	15305297	Methotrexate								Yes
Medication	NDC	15305320	Methotrexate								Yes
Medication	NDC	15305397	Methotrexate								Yes
Medication	NDC	54455015	Methotrexate								Yes
Medication	NDC	54455025	Methotrexate								Yes
Medication	NDC	54855003	Methotrexate								Yes
Medication	NDC	54855005	Methotrexate								Yes
Medication	NDC	54855006	Methotrexate								Yes
Medication	NDC	54855007	Methotrexate								Yes
Medication	NDC	54855010	Methotrexate								Yes
Medication	NDC	54855025	Methotrexate								Yes
Medication	NDC	69014601	Methotrexate								Yes
Medication	NDC	69014602	Methotrexate								Yes
Medication	NDC	69014701	Methotrexate								Yes
Medication	NDC	69014702	Methotrexate								Yes
Medication	NDC	69014801	Methotrexate								Yes
Medication	NDC	69014901	Methotrexate								Yes
Medication	NDC	69018101	Methotrexate								Yes
Medication	NDC	69018102	Methotrexate								Yes
Medication	NDC	69020401	Methotrexate								Yes
Medication	NDC	69020410	Methotrexate								Yes
Medication	NDC	94532553	Methotrexate								Yes
Medication	NDC	94532561	Methotrexate								Yes
Medication	NDC	94532569	Methotrexate								Yes
Medication	NDC	143936701	Methotrexate								Yes
Medication	NDC	143951901	Methotrexate								Yes
Medication	NDC	143951910	Methotrexate								Yes
Medication	NDC	143983001	Methotrexate								Yes
Medication	NDC	182153901	Methotrexate								Yes
Medication	NDC	182153989	Methotrexate								Yes
Medication	NDC	182153995	Methotrexate								Yes
Medication	NDC	186142013	Methotrexate								Yes
Medication	NDC	186142113	Methotrexate								Yes
Medication	NDC	186142212	Methotrexate								Yes
Medication	NDC	186142304	Methotrexate								Yes
Medication	NDC	205455426	Methotrexate								Yes
Medication	NDC	205532719	Methotrexate								Yes
Medication	NDC	205533798	Methotrexate								Yes
Medication	NDC	205933894	Methotrexate								Yes
Medication	NDC	364249901	Methotrexate								Yes
Medication	NDC	364249936	Methotrexate								Yes
Medication	NDC	378001401	Methotrexate								Yes
Medication	NDC	378001450	Methotrexate								Yes
Medication	NDC	405464301	Methotrexate								Yes
Medication	NDC	405464336	Methotrexate								Yes
Medication	NDC	469148040	Methotrexate								Yes
Medication	NDC	469149040	Methotrexate								Yes
Medication	NDC	469152040	Methotrexate								Yes
Medication	NDC	469197010	Methotrexate								Yes
Medication	NDC	469197020	Methotrexate								Yes
Medication	NDC	469197030	Methotrexate								Yes
Medication	NDC	469215010	Methotrexate								Yes
Medication	NDC	469216010	Methotrexate								Yes
Medication	NDC	469288030	Methotrexate								Yes
Medication	NDC	536399801	Methotrexate								Yes
Medication	NDC	536399836	Methotrexate								Yes
Medication	NDC	555057202	Methotrexate								Yes
Medication	NDC	555057235	Methotrexate								Yes
Medication	NDC	555057245	Methotrexate								Yes
Medication	NDC	555057246	Methotrexate								Yes
Medication	NDC	555057247	Methotrexate								Yes
Medication	NDC	555057248	Methotrexate								Yes
Medication	NDC	555057249	Methotrexate								Yes
Medication	NDC	555092701	Methotrexate								Yes
Medication	NDC	555092801	Methotrexate								Yes
Medication	NDC	555092901	Methotrexate								Yes
Medication	NDC	555094501	Methotrexate								Yes
Medication	NDC	603449921	Methotrexate								Yes
Medication	NDC	677161001	Methotrexate								Yes
Medication	NDC	703367101	Methotrexate								Yes
Medication	NDC	703367103	Methotrexate								Yes
Medication	NDC	703367191	Methotrexate								Yes
Medication	NDC	703367193	Methotrexate								Yes
Medication	NDC	703367301	Methotrexate								Yes
Medication	NDC	703367501	Methotrexate								Yes
Medication	NDC	703367591	Methotrexate								Yes
Medication	NDC	703367801	Methotrexate								Yes
Medication	NDC	703367881	Methotrexate								Yes
Medication	NDC	719154410	Methotrexate								Yes
Medication	NDC	781107601	Methotrexate								Yes
Medication	NDC	781107636	Methotrexate								Yes
Medication	NDC	839790506	Methotrexate								Yes
Medication	NDC	904174960	Methotrexate								Yes
Medication	NDC	904174973	Methotrexate								Yes
Medication	NDC	904601260	Methotrexate								Yes
Medication	NDC	10019094001	Methotrexate								Yes
Medication	NDC	10019094002	Methotrexate								Yes
Medication	NDC	10019094101	Methotrexate								Yes
Medication	NDC	10139006202	Methotrexate								Yes
Medication	NDC	10139006210	Methotrexate								Yes
Medication	NDC	10139006240	Methotrexate								Yes
2-PROC	ICD-10-PCS	10J20ZZ	Inspection of Products of Conception, Ectopic, Open Approach								Yes
2-PROC	ICD-10-PCS	10J23ZZ	Inspection of Products of Conception, Ectopic, Percutaneous Approach								Yes
2-PROC	ICD-10-PCS	10J24ZZ	Inspection of Products of Conception, Ectopic, Percutaneous Endoscopic Approach								Yes
2-PROC	ICD-10-PCS	10J27ZZ	Inspection of Products of Conception, Ectopic, Via Natural or Artificial Opening								Yes
2-PROC	ICD-10-PCS	10J28ZZ	Inspection of Products of Conception, Ectopic, Via Natural or Artificial Opening Endoscopic								Yes
2-PROC	ICD-10-PCS	10J2XZZ	Inspection of Products of Conception, Ectopic, External Approach								Yes
2-PROC	ICD-10-PCS	10S20ZZ	Reposition Products of Conception, Ectopic, Open Approach								Yes
2-PROC	ICD-10-PCS	10S23ZZ	Reposition Products of Conception, Ectopic, Percutaneous Approach								Yes
2-PROC	ICD-10-PCS	10S24ZZ	Reposition Products of Conception, Ectopic, Percutaneous Endoscopic Approach								Yes
2-PROC	ICD-10-PCS	10S27ZZ	Reposition Products of Conception, Ectopic, Via Natural or Artificial Opening								Yes
2-PROC	ICD-10-PCS	10S28ZZ	Reposition Products of Conception, Ectopic, Via Natural or Artificial Opening Endoscopic								Yes
2-PROC	ICD-10-PCS	10T23ZZ	Resection of Products of Conception, Ectopic, Percutaneous Approach								Yes
2-PROC	ICD-10-PCS	10T24ZZ	Resection of Products of Conception, Ectopic, Percutaneous Endoscopic Approach								Yes
Medication	NDC	16729027703	Methotrexate								Yes
Medication	NDC	16729027730	Methotrexate								Yes
Medication	NDC	16729027735	Methotrexate								Yes
Medication	NDC	16729048601	Methotrexate								Yes
Medication	NDC	21695011100	Methotrexate								Yes
Medication	NDC	21695011130	Methotrexate								Yes
Medication	NDC	23490588900	Methotrexate								Yes
Medication	NDC	33261075920	Methotrexate								Yes
Medication	NDC	33261075930	Methotrexate								Yes
Medication	NDC	33261075940	Methotrexate								Yes
Medication	NDC	33261075960	Methotrexate								Yes
Medication	NDC	42254011030	Methotrexate								Yes
Medication	NDC	42291059401	Methotrexate								Yes
Medication	NDC	43063043930	Methotrexate								Yes
Medication	NDC	47335023583	Methotrexate								Yes
Medication	NDC	47335023596	Methotrexate								Yes
2-PROC	CPT	49320	LAPAROSCOPY, ABDOMEN, PERITONEUM, AND OMENTUM, DIAGNOSTIC, WITH OR WITHOUT COLLECTION OF SPEC								Yes
Medication	NDC	49999038024	Methotrexate								Yes
Medication	NDC	49999038036	Methotrexate								Yes
Medication	NDC	50090029409	Methotrexate								Yes
Medication	NDC	50090234509	Methotrexate								Yes
Medication	NDC	50090341802	Methotrexate								Yes
Medication	NDC	50090341809	Methotrexate								Yes
Medication	NDC	51079067001	Methotrexate								Yes
Medication	NDC	51079067005	Methotrexate								Yes
Medication	NDC	51079067086	Methotrexate								Yes
Medication	NDC	51079067087	Methotrexate								Yes
Medication	NDC	51079067088	Methotrexate								Yes
Medication	NDC	51079067089	Methotrexate								Yes
Medication	NDC	51285036601	Methotrexate								Yes
Medication	NDC	51285036701	Methotrexate								Yes
Medication	NDC	51285036801	Methotrexate								Yes
Medication	NDC	51285036901	Methotrexate								Yes
Medication	NDC	51285050902	Methotrexate								Yes
Medication	NDC	51309020605	Methotrexate								Yes
Medication	NDC	51309020610	Methotrexate								Yes
Medication	NDC	51309020615	Methotrexate								Yes
Medication	NDC	51309020705	Methotrexate								Yes
Medication	NDC	51309020710	Methotrexate								Yes
Medication	NDC	51309020715	Methotrexate								Yes
Medication	NDC	51309020720	Methotrexate								Yes
Medication	NDC	51309020830	Methotrexate								Yes
Medication	NDC	51309020930	Methotrexate								Yes
Medication	NDC	51309021030	Methotrexate								Yes
Medication	NDC	51309021130	Methotrexate								Yes
Medication	NDC	51407012101	Methotrexate								Yes
Medication	NDC	51432052203	Methotrexate								Yes
Medication	NDC	52652200101	Methotrexate								Yes
Medication	NDC	52652200106	Methotrexate								Yes
Medication	NDC	52959024400	Methotrexate								Yes
Medication	NDC	53258148004	Methotrexate								Yes
Medication	NDC	53258149004	Methotrexate								Yes
Medication	NDC	53258152004	Methotrexate								Yes
Medication	NDC	53258197001	Methotrexate								Yes
Medication	NDC	53258197002	Methotrexate								Yes
Medication	NDC	53258197003	Methotrexate								Yes
Medication	NDC	53258288003	Methotrexate								Yes
Medication	NDC	53443000321	Methotrexate								Yes
Medication	NDC	53443000322	Methotrexate								Yes
Medication	NDC	53443000324	Methotrexate								Yes
Medication	NDC	53443058232	Methotrexate								Yes
Medication	NDC	54436001004	Methotrexate								Yes
Medication	NDC	54436001202	Methotrexate								Yes
Medication	NDC	54436001204	Methotrexate								Yes
Medication	NDC	54436001502	Methotrexate								Yes
Medication	NDC	54436001504	Methotrexate								Yes
Medication	NDC	54436001702	Methotrexate								Yes
Medication	NDC	54436001704	Methotrexate								Yes
Medication	NDC	54436002002	Methotrexate								Yes
Medication	NDC	54436002004	Methotrexate								Yes
Medication	NDC	54436002202	Methotrexate								Yes
Medication	NDC	54436002204	Methotrexate								Yes
Medication	NDC	54436002502	Methotrexate								Yes
Medication	NDC	54436002504	Methotrexate								Yes
Medication	NDC	54436007502	Methotrexate								Yes
Medication	NDC	54436007504	Methotrexate								Yes
Medication	NDC	54569140700	Methotrexate								Yes
Medication	NDC	54569155000	Methotrexate								Yes
Medication	NDC	54569181800	Methotrexate								Yes
Medication	NDC	54569181802	Methotrexate								Yes
Medication	NDC	54569181803	Methotrexate								Yes
Medication	NDC	54569181804	Methotrexate								Yes
Medication	NDC	54569181805	Methotrexate								Yes
Medication	NDC	54569181806	Methotrexate								Yes
Medication	NDC	54569181807	Methotrexate								Yes
Medication	NDC	54569181808	Methotrexate								Yes
Medication	NDC	54569181809	Methotrexate								Yes
Medication	NDC	54569498300	Methotrexate								Yes
Medication	NDC	54569531600	Methotrexate								Yes
Medication	NDC	54868017300	Methotrexate								Yes
Medication	NDC	54868017301	Methotrexate								Yes
Medication	NDC	54868382600	Methotrexate								Yes
Medication	NDC	54868382601	Methotrexate								Yes
Medication	NDC	54868382602	Methotrexate								Yes
Medication	NDC	54868382603	Methotrexate								Yes
Medication	NDC	54868382604	Methotrexate								Yes
Medication	NDC	54868382605	Methotrexate								Yes
Medication	NDC	54868382606	Methotrexate								Yes
Medication	NDC	54868382607	Methotrexate								Yes
Medication	NDC	54868382608	Methotrexate								Yes
Medication	NDC	54868382609	Methotrexate								Yes
Medication	NDC	54868471600	Methotrexate								Yes
Medication	NDC	54868479600	Methotrexate								Yes
Medication	NDC	54868480900	Methotrexate								Yes
Medication	NDC	55084097520	Methotrexate								Yes
Medication	NDC	55289092430	Methotrexate								Yes
Medication	NDC	55390003110	Methotrexate								Yes
Medication	NDC	55390003210	Methotrexate								Yes
Medication	NDC	55390003310	Methotrexate								Yes
Medication	NDC	55390003410	Methotrexate								Yes
Medication	NDC	55390014301	Methotrexate								Yes
2-PROC	CPT	58321	Under Introduction Procedures on the Corpus Uteri									Yes
2-PROC	CPT	58322	Under Introduction Procedures on the Corpus Uteri									Yes
2-PROC	CPT	58323	Under Introduction Procedures on the Corpus Uteri									Yes
Medication	NDC	58406067103	Methotrexate								Yes
Medication	NDC	58406067105	Methotrexate								Yes
Medication	NDC	58406067301	Methotrexate								Yes
Medication	NDC	58406068114	Methotrexate								Yes
Medication	NDC	58406068117	Methotrexate								Yes
Medication	NDC	58406068312	Methotrexate								Yes
Medication	NDC	58406068315	Methotrexate								Yes
Medication	NDC	58406068316	Methotrexate								Yes
Medication	NDC	58406068318	Methotrexate								Yes
Medication	NDC	58469039983	Methotrexate								Yes
Medication	NDC	58469399830	Methotrexate								Yes
2-PROC	CPT	58661	LAPAROSCOPY, SURGICAL; WITH REMOVAL OF ADNEXAL STRUCTURES (PARTIAL OR TOTAL OOPHORECTOMY AND/								Yes
2-PROC	CPT	58673	LAPAROSCOPY, SURGICAL; WITH SALPINGOSTOMY (SALPINGONEOSTOMY)								Yes
2-PROC	CPT	58679	UNLISTED LAPAROSCOPY PROCEDURE, OVIDUCT, OVARY								Yes
2-PROC	CPT	58700	SALPINGECTOMY, COMPLETE OR PARTIAL, UNILATERAL OR BILATERAL (SEPARATE PROCEDURE)								Yes
2-PROC	CPT	58720	SALPINGO-OOPHORECTOMY, COMPLETE OR PARTIAL, UNILATERAL OR BILATERAL (SEPARATE PROCEDURE)								Yes
2-PROC	CPT	58770	SALPINGOSTOMY (SALPINGONEOSTOMY)								Yes
2-PROC	CPT	58974	Under Surgical Procedures for In Vitro Fertilization									Yes
2-PROC	CPT	58976	Under Surgical Procedures for In Vitro Fertilization									Yes
Medication	NDC	59137050504	Methotrexate								Yes
Medication	NDC	59137051004	Methotrexate								Yes
Medication	NDC	59137051504	Methotrexate								Yes
Medication	NDC	59137052004	Methotrexate								Yes
Medication	NDC	59137052504	Methotrexate								Yes
Medication	NDC	59137053004	Methotrexate								Yes
Medication	NDC	59137053504	Methotrexate								Yes
Medication	NDC	59137054004	Methotrexate								Yes
Medication	NDC	59137054504	Methotrexate								Yes
Medication	NDC	59137055004	Methotrexate								Yes
2-PROC	CPT	59151	LAPAROSCOPIC TREATMENT OF ECTOPIC PREGNANCY; WITH SALPINGECTOMY AND/OR OOPHORECTOMY								Yes
Medication	NDC	59651018201	Methotrexate								Yes
Medication	NDC	59911587401	Methotrexate								Yes
Medication	NDC	60429008036	Methotrexate								Yes
Medication	NDC	61703035009	Methotrexate								Yes
Medication	NDC	61703035010	Methotrexate								Yes
Medication	NDC	61703035037	Methotrexate								Yes
Medication	NDC	61703035038	Methotrexate								Yes
Medication	NDC	61703040707	Methotrexate								Yes
Medication	NDC	61703040732	Methotrexate								Yes
Medication	NDC	61703040804	Methotrexate								Yes
Medication	NDC	61703040807	Methotrexate								Yes
Medication	NDC	61703040813	Methotrexate								Yes
Medication	NDC	61703040822	Methotrexate								Yes
Medication	NDC	61703040825	Methotrexate								Yes
Medication	NDC	61703040832	Methotrexate								Yes
Medication	NDC	61703040841	Methotrexate								Yes
Medication	NDC	61703040858	Methotrexate								Yes
Medication	NDC	62584078201	Methotrexate								Yes
Medication	NDC	62701094036	Methotrexate								Yes
Medication	NDC	62701094099	Methotrexate								Yes
Medication	NDC	63323012102	Methotrexate								Yes
Medication	NDC	63323012104	Methotrexate								Yes
Medication	NDC	63323012108	Methotrexate								Yes
Medication	NDC	63323012110	Methotrexate								Yes
Medication	NDC	63323012140	Methotrexate								Yes
Medication	NDC	63323012250	Methotrexate								Yes
Medication	NDC	63323012259	Methotrexate								Yes
Medication	NDC	63323012302	Methotrexate								Yes
Medication	NDC	63323012310	Methotrexate								Yes
Medication	NDC	63629147201	Methotrexate								Yes
Medication	NDC	63629147202	Methotrexate								Yes
Medication	NDC	66336033821	Methotrexate								Yes
Medication	NDC	66336033830	Methotrexate								Yes
Medication	NDC	66479013501	Methotrexate								Yes
Medication	NDC	66479013509	Methotrexate								Yes
Medication	NDC	66479013611	Methotrexate								Yes
Medication	NDC	66479013613	Methotrexate								Yes
Medication	NDC	66479013619	Methotrexate								Yes
Medication	NDC	66479013721	Methotrexate								Yes
Medication	NDC	66479013929	Methotrexate								Yes
Medication	NDC	66758004002	Methotrexate								Yes
Medication	NDC	66758004008	Methotrexate								Yes
Medication	NDC	66758004101	Methotrexate								Yes
Medication	NDC	67253032010	Methotrexate								Yes
Medication	NDC	67253032036	Methotrexate								Yes
Medication	NDC	67253058042	Methotrexate								Yes
Medication	NDC	67253058043	Methotrexate								Yes
Medication	NDC	67253058044	Methotrexate								Yes
Medication	NDC	67253058045	Methotrexate								Yes
Medication	NDC	67253058046	Methotrexate								Yes
Medication	NDC	67457022102	Methotrexate								Yes
Medication	NDC	67457022110	Methotrexate								Yes
Medication	NDC	67457022140	Methotrexate								Yes
Medication	NDC	67457046610	Methotrexate								Yes
Medication	NDC	67457046721	Methotrexate								Yes
Medication	NDC	67457046799	Methotrexate								Yes
Medication	NDC	67457048040	Methotrexate								Yes
Medication	NDC	67457048508	Methotrexate								Yes
Medication	NDC	67457048599	Methotrexate								Yes
Medication	NDC	67457048604	Methotrexate								Yes
Medication	NDC	67457048699	Methotrexate								Yes
Medication	NDC	68115063200	Methotrexate								Yes
Medication	NDC	68382077501	Methotrexate								Yes
Medication	NDC	69238142301	Methotrexate								Yes
Medication	NDC	69238142306	Methotrexate								Yes
2-PROC	CPT	89253	Under Reproductive Medicine Procedures									Yes
2-PROC	CPT	89255	Under Reproductive Medicine Procedures									Yes
2-PROC	CPT	89352	Under Reproductive Medicine Procedures									Yes
2-PROC	CPT	90772	“therapeutic, prophylactic, or diagnostic injection (specify material injected); subcutaneous								Yes
2-PROC	CPT	96372	“therapeutic, prophylactic, or diagnostic injection (specify material injected); subcutaneous								Yes
2-PROC	CPT	96401	CHEMOTHERAPY ADMINISTRATION, SUBCUTANEOUS OR INTRAMUSCULAR; NON-HORMONAL ANTI-NEOPLASTIC								Yes
2-PROC	ICD-9-PCS	9925	Injection or infusion of cancer chemotherapeutic substance								Yes
2-PROC	CPT	J9250	METHOTREXATE SODIUM, 5 MG								Yes
2-PROC	CPT	J9260	METHOTREXATE SODIUM, 50 MG								Yes
2-PROC	HCPCS	S4035	Stimulated intrauterine insemination (iui), case rate									Yes
2-PROC	HCPCS	S4037	Cryopreserved embryo transfer, case rate									Yes
