# Supplementary material for: Identification of pregnancies and their outcomes in healthcare claims data, 2008–2019: An algorithm
Source: PLoS One. 2023 Apr 24;18(4):e0284893. doi: 10.1371/journal.pone.0284893 (PMC10124843; doi:10.1371/journal.pone.0284893)
Supplement: S1 Data — (ZIP) [file pone.0284893.s004.zip]

Archive with 7 entries (6 files):
- S5. SAS programming package/Codelist/
- S5. SAS programming package/Codelist/code_infant.sas7bdat
- S5. SAS programming package/Codelist/code_m_pgid.sas7bdat
- S5. SAS programming package/Codelist/code_metho.sas7bdat
- S5. SAS programming package/Codelist/code_preterm_prolong.sas7bdat
- S5. SAS programming package/Codelist/code_proc.sas7bdat
- S5. SAS programming package/S5 File. SAS programming package.docx
